# Supplementary material for: Tetra­kis(μ-3,4-dimethoxy­phenyl­acetato)bis­[(3,4-dimethoxy­phenyl­acetato)(1,10-phenanthroline)dysprosium(III)]
Source: Acta Crystallogr Sect E Struct Rep Online. 2010 Feb 13;66(Pt 3):m291. doi: 10.1107/S1600536810005143 (PMC2983715; doi:10.1107/S1600536810005143)
Supplement: Supplementary file 1 [file e-66-0m291-sup1.cif]

##############################################################################
###                                                                        ###
###        Electronic paper (Acta Crystallographica Section E)             ###
###                                                                        ###
##############################################################################
#                                                                            #
# This CIF contains the data in a paper accepted for publication in Acta     #
# Crystallographica Section E. It conforms to the requirements of Notes      #
# for Authors for Section E, and has been peer reviewed under the auspices   #
# of the IUCr Commission on Journals.                                        #
#                                                                            #
# Full details of the Crystallographic Information File format               #
# are given in the paper "The Crystallographic Information File (CIF):       #
# a New Standard Archive File for Crystallography" by S. R. Hall, F. H.      #
# Allen and I. D. Brown [Acta Cryst. (1991), A47, 655-685].                  #
#                                                                            #
# The current version of the core CIF dictionary is obtainable from          #
# ftp://ftp.iucr.org/pub/cif_core.dic. The current version number is 2.4.    #
#                                                                            #
# Software is freely available for graphical display of the structure(s) in  #
# this CIF.  For information consult the CIF home page http://www.iucr.org/  #
# cif/home.html                                                              #
#                                                                            #
# This file may be used for bona fide research purposes within the           #
# scientific community so long as proper attribution is given to the journal # 
# article from which it was obtained.                                        #
#                                                                            #
##############################################################################
                                             
data_I
_audit_creation_method     SHELXL-97
_chemical_name_systematic
;
Tetrakis(\m-3,4-dimethoxyphenylacetato)bis[(3,4-
dimethoxyphenylacetato)(1,10-phenanthroline)dysprosium(III)]
;
_chemical_name_common     ?
_chemical_formula_moiety     'C84 H82 Dy2 N4 O24'
_chemical_formula_sum     'C84 H82 Dy2 N4 O24'
_chemical_formula_iupac     '[Dy2 (C10 H11 O4)6 (C12 H8 N2)2]'
_chemical_formula_weight     1856.54
_chemical_melting_point     ?
_symmetry_cell_setting     Triclinic
_symmetry_space_group_name_H-M     'P -1'
_symmetry_space_group_name_Hall     '-p 1'
loop_
    _symmetry_equiv_pos_as_xyz
    'x, y, z'
    '-x, -y, -z'
_cell_length_a     12.3287(2)
_cell_length_b     12.3843(3)
_cell_length_c     14.6667(3)
_cell_angle_alpha     90.9680(10)
_cell_angle_beta     103.4610(10)
_cell_angle_gamma     115.5230(10)
_cell_volume     1947.70(7)
_cell_formula_units_Z     1
_cell_measurement_reflns_used     9399
_cell_measurement_theta_min     1.84
_cell_measurement_theta_max     25.00
_cell_measurement_temperature     296(2)
_exptl_crystal_description     'plate'
_exptl_crystal_colour     pink
_exptl_crystal_size_max     .426
_exptl_crystal_size_mid     .191
_exptl_crystal_size_min     .068
_exptl_crystal_density_diffrn     1.583
_exptl_crystal_density_meas     ?
_exptl_crystal_density_method     'not measured'
_exptl_crystal_F_000     938
_exptl_absorpt_coefficient_mu     1.986
_exptl_absorpt_correction_type     'multi-scan'
_exptl_absorpt_process_details     '(SADABS; Sheldrick, 1996)'
_exptl_absorpt_correction_T_min     .641
_exptl_absorpt_correction_T_max     .874
_exptl_special_details
;
;
_diffrn_ambient_temperature     296(2)
_diffrn_radiation_type     MoK\a
_diffrn_radiation_wavelength     0.71073
_diffrn_radiation_source     'fine-focus sealed tube'
_diffrn_radiation_monochromator     graphite
_diffrn_measurement_device_type     'Bruker APEXII CCD area-detector'
_diffrn_measurement_method     'phi and omega scans'
_diffrn_detector_area_resol_mean     ?
_diffrn_reflns_number     26184
_diffrn_reflns_av_R_equivalents     0.0350
_diffrn_reflns_av_sigmaI/netI     0.0361
_diffrn_reflns_theta_min     1.84
_diffrn_reflns_theta_max     25.00
_diffrn_reflns_theta_full     25.00
_diffrn_measured_fraction_theta_max     0.999
_diffrn_measured_fraction_theta_full     0.999
_diffrn_reflns_limit_h_min     -13
_diffrn_reflns_limit_h_max     14
_diffrn_reflns_limit_k_min     -14
_diffrn_reflns_limit_k_max     14
_diffrn_reflns_limit_l_min     -17
_diffrn_reflns_limit_l_max     17
_diffrn_standards_number     0
_diffrn_standards_interval_count     0
_diffrn_standards_interval_time     0
_diffrn_standards_decay_%     0
_refine_special_details
;
Refinement of <i>F</i>^2^ against ALL reflections. The weighted <i>R</i>-factor
<i>wR</i> and goodness of fit <i>S</i> are based on <i>F</i>^2^, conventional
<i>R</i>-factors <i>R</i> are based on <i>F</i>, with <i>F</i> set to zero for
negative <i>F</i>^2^. The threshold expression of <i>F</i>^2^ >
\s(<i>F</i>^2^) is used only for calculating <i>R</i>-factors(gt) <i>etc</i>.
and is not relevant to the choice of reflections for refinement.
<i>R</i>-factors based on <i>F</i>^2^ are statistically about twice as large
as those based on <i>F</i>, and <i>R</i>- factors based on ALL data will be
even larger.
;
_reflns_number_total     6861
_reflns_number_gt     5927
_reflns_threshold_expression     >2sigma(I)
_refine_ls_structure_factor_coef     Fsqd
_refine_ls_matrix_type     full
_refine_ls_R_factor_gt     0.0275
_refine_ls_wR_factor_gt     0.0629
_refine_ls_wR_factor_ref     0.0664
_refine_ls_goodness_of_fit_ref     1.026
_refine_ls_restrained_S_all     1.026
_refine_ls_number_reflns     6861
_refine_ls_number_parameters     514
_refine_ls_number_restraints     0
_refine_ls_hydrogen_treatment     constr
_refine_ls_weighting_scheme     calc
_refine_ls_weighting_details
         'calc w=1/[\s^2^(Fo^2^)+(0.0353P)^2^+0.1683P] where P=(Fo^2^+2Fc^2^)/3'
_atom_sites_solution_hydrogens     geom
_atom_sites_solution_primary     direct
_atom_sites_solution_secondary     difmap
_refine_ls_shift/su_max     0.003
_refine_ls_shift/su_mean     0.000
_refine_diff_density_max     0.618
_refine_diff_density_min     -0.415
_refine_ls_extinction_method     none
_refine_ls_extinction_coef     ?
loop_
    _atom_type_symbol
    _atom_type_description
    _atom_type_scat_dispersion_real
    _atom_type_scat_dispersion_imag
    _atom_type_scat_source
    'C' 'C' 0.0033 0.0016
                         'International Tables Vol C Tables 4.2.6.8 and 6.1.1.4'
    'H' 'H' 0.0000 0.0000
                         'International Tables Vol C Tables 4.2.6.8 and 6.1.1.4'
    'Dy' 'Dy' -0.1892 4.4098
                         'International Tables Vol C Tables 4.2.6.8 and 6.1.1.4'
    'N' 'N' 0.0061 0.0033
                         'International Tables Vol C Tables 4.2.6.8 and 6.1.1.4'
    'O' 'O' 0.0106 0.0060
                         'International Tables Vol C Tables 4.2.6.8 and 6.1.1.4'
_computing_data_collection     'APEX2 (Bruker, 2006)'
_computing_cell_refinement     'SAINT (Bruker, 2006)'
_computing_data_reduction     'SAINT (Bruker, 2006)'
_computing_structure_solution     'SHELXS (Sheldrick, 2008)'
_computing_structure_refinement     'SHELXL (Sheldrick, 2008)'
_computing_molecular_graphics     'SHELXTL (Sheldrick, 2008)'
_computing_publication_material     'SHELXTL (Sheldrick, 2008)'
loop_
    _atom_site_type_symbol
    _atom_site_label
    _atom_site_fract_x
    _atom_site_fract_y
    _atom_site_fract_z
    _atom_site_U_iso_or_equiv
    _atom_site_adp_type
    _atom_site_calc_flag
    _atom_site_refinement_flags
    _atom_site_occupancy
    _atom_site_disorder_assembly
    _atom_site_disorder_group
    Dy Dy 0.177981(13) 0.606337(14) 0.531660(10) 0.04130(7) Uani d . 1 . .
    N N1 0.3869(2) 0.6453(2) 0.5047(2) 0.0503(7) Uani d . 1 . .
    O O1 0.2349(3) 1.0157(3) 0.06745(19) 0.0829(9) Uani d . 1 . .
    C C1 0.3116(5) 1.0035(5) 0.0144(3) 0.1012(17) Uani d . 1 . .
    H H1A 0.2851 1.0170 -0.0494 0.152 Uiso calc R 1 . .
    H H1B 0.3055 0.9235 0.0144 0.152 Uiso calc R 1 . .
    H H1C 0.3965 1.0616 0.0422 0.152 Uiso calc R 1 . .
    N N2 0.3613(2) 0.6607(2) 0.68308(19) 0.0459(7) Uani d . 1 . .
    C C2 0.2595(3) 0.9987(3) 0.1610(2) 0.0562(9) Uani d . 1 . .
    O O2 0.1032(3) 1.0566(3) 0.1614(2) 0.0796(8) Uani d . 1 . .
    O O3 0.2631(2) 0.8206(2) 0.56316(15) 0.0566(6) Uani d . 1 . .
    C C3 0.3471(4) 0.9643(4) 0.2054(3) 0.0642(10) Uani d . 1 . .
    H H3A 0.3941 0.9475 0.1713 0.077 Uiso calc R 1 . .
    O O4 0.2246(2) 0.7496(2) 0.41548(15) 0.0475(5) Uani d . 1 . .
    C C4 0.3663(4) 0.9542(4) 0.3007(3) 0.0642(10) Uani d . 1 . .
    H H4A 0.4269 0.9313 0.3305 0.077 Uiso calc R 1 . .
    O O5 0.3890(2) 0.2633(2) 0.86802(17) 0.0673(7) Uani d . 1 . .
    C C5 0.2964(3) 0.9778(3) 0.3524(2) 0.0524(9) Uani d . 1 . .
    O O6 0.3680(2) 0.0570(2) 0.80505(16) 0.0532(6) Uani d . 1 . .
    C C6 0.2069(3) 1.0102(3) 0.3066(2) 0.0545(9) Uani d . 1 . .
    H H6A 0.1586 1.0251 0.3404 0.065 Uiso calc R 1 . .
    O O7 0.2059(2) 0.4291(2) 0.58527(16) 0.0494(6) Uani d . 1 . .
    C C7 0.1870(3) 1.0212(3) 0.2118(3) 0.0566(9) Uani d . 1 . .
    O O8 0.01314(19) 0.4012(2) 0.54405(14) 0.0460(5) Uani d . 1 . .
    C C8 0.0165(4) 1.0668(4) 0.2060(4) 0.0875(14) Uani d . 1 . .
    H H8A -0.0363 1.0931 0.1633 0.131 Uiso calc R 1 . .
    H H8B 0.0609 1.1246 0.2621 0.131 Uiso calc R 1 . .
    H H8C -0.0335 0.9897 0.2226 0.131 Uiso calc R 1 . .
    O O9 -0.1582(3) 0.6792(3) -0.0064(2) 0.0863(9) Uani d . 1 . .
    C C9 0.3152(4) 0.9648(3) 0.4557(2) 0.0599(10) Uani d . 1 . .
    H H9A 0.2761 1.0058 0.4827 0.072 Uiso calc R 1 . .
    H H9B 0.4039 1.0056 0.4865 0.072 Uiso calc R 1 . .
    C C10 0.2645(3) 0.8366(3) 0.4783(2) 0.0452(8) Uani d . 1 . .
    O O10 -0.2506(3) 0.4530(3) -0.0641(2) 0.0989(11) Uani d . 1 . .
    O O11 0.1139(2) 0.4816(2) 0.38781(15) 0.0482(6) Uani d . 1 . .
    C C11 0.4211(4) 0.3853(4) 0.8958(3) 0.0858(14) Uani d . 1 . .
    H H11A 0.4817 0.4130 0.9562 0.129 Uiso calc R 1 . .
    H H11B 0.3479 0.3923 0.9005 0.129 Uiso calc R 1 . .
    H H11C 0.4553 0.4335 0.8497 0.129 Uiso calc R 1 . .
    C C12 0.3019(3) 0.2086(3) 0.7835(2) 0.0449(8) Uani d . 1 . .
    O O12 -0.0940(2) 0.3744(2) 0.34464(14) 0.0528(6) Uani d . 1 . .
    C C13 0.2243(3) 0.2534(3) 0.7331(2) 0.0457(8) Uani d . 1 . .
    H H13A 0.2298 0.3261 0.7571 0.055 Uiso calc R 1 . .
    C C14 0.1386(3) 0.1928(3) 0.6477(2) 0.0464(8) Uani d . 1 . .
    C C15 0.1379(3) 0.0886(3) 0.6125(2) 0.0589(10) Uani d . 1 . .
    H H15A 0.0858 0.0494 0.5531 0.071 Uiso calc R 1 . .
    C C16 0.2124(3) 0.0407(3) 0.6630(2) 0.0544(9) Uani d . 1 . .
    H H16A 0.2074 -0.0315 0.6383 0.065 Uiso calc R 1 . .
    C C17 0.2931(3) 0.0986(3) 0.7490(2) 0.0422(7) Uani d . 1 . .
    C C18 0.3356(4) -0.0674(3) 0.7839(3) 0.0643(10) Uani d . 1 . .
    H H18A 0.3933 -0.0875 0.8275 0.096 Uiso calc R 1 . .
    H H18B 0.3389 -0.0830 0.7205 0.096 Uiso calc R 1 . .
    H H18C 0.2527 -0.1157 0.7894 0.096 Uiso calc R 1 . .
    C C19 0.0456(3) 0.2354(3) 0.5983(3) 0.0555(9) Uani d . 1 . .
    H H19A -0.0037 0.1815 0.5397 0.067 Uiso calc R 1 . .
    H H19B -0.0105 0.2259 0.6374 0.067 Uiso calc R 1 . .
    C C20 0.0937(3) 0.3622(3) 0.5749(2) 0.0405(7) Uani d . 1 . .
    C C21 -0.1059(5) 0.8059(4) 0.0225(4) 0.1040(18) Uani d . 1 . .
    H H21A -0.1436 0.8415 -0.0243 0.156 Uiso calc R 1 . .
    H H21B -0.0176 0.8419 0.0294 0.156 Uiso calc R 1 . .
    H H21C -0.1212 0.8195 0.0819 0.156 Uiso calc R 1 . .
    C C22 -0.1141(4) 0.6150(4) 0.0525(3) 0.0619(10) Uani d . 1 . .
    C C23 -0.0238(4) 0.6649(4) 0.1381(3) 0.0674(11) Uani d . 1 . .
    H H23A 0.0099 0.7471 0.1584 0.081 Uiso calc R 1 . .
    C C24 0.0166(4) 0.5926(4) 0.1936(3) 0.0626(10) Uani d . 1 . .
    H H24A 0.0772 0.6267 0.2508 0.075 Uiso calc R 1 . .
    C C25 -0.0327(3) 0.4709(3) 0.1643(2) 0.0505(9) Uani d . 1 . .
    C C26 -0.1208(3) 0.4213(4) 0.0791(3) 0.0609(10) Uani d . 1 . .
    H H26A -0.1533 0.3393 0.0589 0.073 Uiso calc R 1 . .
    C C27 -0.1623(4) 0.4931(4) 0.0224(3) 0.0651(10) Uani d . 1 . .
    C C28 -0.2940(5) 0.3346(5) -0.1046(4) 0.1117(19) Uani d . 1 . .
    H H28A -0.3547 0.3192 -0.1639 0.168 Uiso calc R 1 . .
    H H28B -0.3318 0.2802 -0.0628 0.168 Uiso calc R 1 . .
    H H28C -0.2257 0.3227 -0.1149 0.168 Uiso calc R 1 . .
    C C29 0.0135(3) 0.3945(3) 0.2268(2) 0.0553(9) Uani d . 1 . .
    H H29A 0.0978 0.4133 0.2250 0.066 Uiso calc R 1 . .
    H H29B -0.0391 0.3097 0.2030 0.066 Uiso calc R 1 . .
    C C30 0.0115(3) 0.4185(3) 0.3286(2) 0.0473(8) Uani d . 1 . .
    C C31 0.4017(4) 0.6446(3) 0.4185(3) 0.0638(10) Uani d . 1 . .
    H H31A 0.3370 0.6388 0.3679 0.077 Uiso calc R 1 . .
    C C32 0.5118(4) 0.6525(4) 0.4003(3) 0.0741(12) Uani d . 1 . .
    H H32A 0.5205 0.6538 0.3390 0.089 Uiso calc R 1 . .
    C C33 0.6049(4) 0.6581(3) 0.4738(4) 0.0760(13) Uani d . 1 . .
    H H33A 0.6773 0.6611 0.4626 0.091 Uiso calc R 1 . .
    C C34 0.5935(3) 0.6595(3) 0.5658(3) 0.0620(11) Uani d . 1 . .
    C C35 0.6869(3) 0.6620(4) 0.6466(4) 0.0800(14) Uani d . 1 . .
    H H35A 0.7584 0.6600 0.6378 0.096 Uiso calc R 1 . .
    C C36 0.6733(4) 0.6672(4) 0.7337(4) 0.0773(13) Uani d . 1 . .
    H H36A 0.7353 0.6686 0.7846 0.093 Uiso calc R 1 . .
    C C37 0.5655(3) 0.6707(3) 0.7505(3) 0.0567(10) Uani d . 1 . .
    C C38 0.5496(4) 0.6802(3) 0.8402(3) 0.0664(11) Uani d . 1 . .
    H H38A 0.6120 0.6869 0.8931 0.080 Uiso calc R 1 . .
    C C39 0.4428(4) 0.6796(3) 0.8510(3) 0.0630(10) Uani d . 1 . .
    H H39A 0.4315 0.6863 0.9110 0.076 Uiso calc R 1 . .
    C C40 0.3506(3) 0.6686(3) 0.7704(2) 0.0537(9) Uani d . 1 . .
    H H40A 0.2772 0.6666 0.7785 0.064 Uiso calc R 1 . .
    C C41 0.4684(3) 0.6621(3) 0.6729(3) 0.0457(8) Uani d . 1 . .
    C C42 0.4820(3) 0.6547(3) 0.5790(3) 0.0508(9) Uani d . 1 . .
loop_
    _atom_site_aniso_label
    _atom_site_aniso_U_11
    _atom_site_aniso_U_22
    _atom_site_aniso_U_33
    _atom_site_aniso_U_12
    _atom_site_aniso_U_13
    _atom_site_aniso_U_23
    Dy 0.04383(10) 0.06268(12) 0.04051(10) 0.03999(8) 0.01945(7) 0.02237(7)
    N1 0.0516(17) 0.0574(18) 0.0621(18) 0.0350(14) 0.0295(15) 0.0213(14)
    O1 0.094(2) 0.120(3) 0.0521(16) 0.0582(19) 0.0282(15) 0.0339(16)
    C1 0.144(5) 0.128(4) 0.059(3) 0.074(4) 0.047(3) 0.027(3)
    N2 0.0432(15) 0.0532(17) 0.0548(17) 0.0325(13) 0.0146(13) 0.0193(13)
    C2 0.062(2) 0.063(2) 0.044(2) 0.0268(19) 0.0177(18) 0.0211(17)
    O2 0.0745(18) 0.105(2) 0.081(2) 0.0553(17) 0.0263(16) 0.0420(17)
    O3 0.0806(17) 0.0676(16) 0.0394(13) 0.0464(14) 0.0205(12) 0.0201(11)
    C3 0.071(3) 0.082(3) 0.058(2) 0.044(2) 0.030(2) 0.021(2)
    O4 0.0591(14) 0.0579(14) 0.0413(12) 0.0367(12) 0.0198(11) 0.0157(11)
    C4 0.069(2) 0.077(3) 0.061(2) 0.044(2) 0.020(2) 0.026(2)
    O5 0.0830(18) 0.0541(15) 0.0560(15) 0.0393(14) -0.0142(13) 0.0010(12)
    C5 0.061(2) 0.047(2) 0.051(2) 0.0238(17) 0.0186(18) 0.0141(16)
    O6 0.0590(14) 0.0567(15) 0.0538(14) 0.0407(12) 0.0028(11) 0.0115(11)
    C6 0.064(2) 0.053(2) 0.056(2) 0.0290(18) 0.0279(18) 0.0168(17)
    O7 0.0439(13) 0.0618(15) 0.0610(15) 0.0380(12) 0.0175(11) 0.0249(12)
    C7 0.057(2) 0.055(2) 0.062(2) 0.0280(18) 0.0192(19) 0.0238(18)
    O8 0.0490(13) 0.0713(15) 0.0457(13) 0.0476(12) 0.0207(10) 0.0274(11)
    C8 0.070(3) 0.091(3) 0.118(4) 0.049(3) 0.028(3) 0.030(3)
    O9 0.102(2) 0.089(2) 0.0710(19) 0.0555(19) 0.0011(16) 0.0217(16)
    C9 0.075(3) 0.055(2) 0.048(2) 0.0282(19) 0.0167(19) 0.0128(17)
    C10 0.0458(19) 0.064(2) 0.0439(19) 0.0392(17) 0.0139(15) 0.0185(17)
    O10 0.097(2) 0.094(2) 0.083(2) 0.0435(19) -0.0172(18) -0.0099(19)
    O11 0.0475(13) 0.0701(16) 0.0469(13) 0.0390(12) 0.0223(11) 0.0186(12)
    C11 0.104(4) 0.055(3) 0.082(3) 0.042(2) -0.015(3) -0.009(2)
    C12 0.0491(19) 0.0464(19) 0.0419(18) 0.0250(16) 0.0090(15) 0.0118(15)
    O12 0.0482(13) 0.0853(17) 0.0423(13) 0.0424(13) 0.0176(11) 0.0165(12)
    C13 0.055(2) 0.0414(18) 0.051(2) 0.0293(16) 0.0150(16) 0.0160(15)
    C14 0.0441(18) 0.050(2) 0.052(2) 0.0282(16) 0.0104(16) 0.0193(16)
    C15 0.064(2) 0.064(2) 0.049(2) 0.040(2) -0.0061(17) -0.0015(18)
    C16 0.064(2) 0.060(2) 0.050(2) 0.0435(19) 0.0037(17) 0.0023(17)
    C17 0.0449(18) 0.0499(19) 0.0435(18) 0.0303(16) 0.0138(15) 0.0157(15)
    C18 0.086(3) 0.062(2) 0.063(2) 0.053(2) 0.011(2) 0.0158(19)
    C19 0.0443(19) 0.057(2) 0.070(2) 0.0320(17) 0.0051(17) 0.0160(18)
    C20 0.0462(19) 0.060(2) 0.0358(17) 0.0395(17) 0.0145(14) 0.0159(15)
    C21 0.128(4) 0.084(4) 0.100(4) 0.055(3) 0.013(3) 0.043(3)
    C22 0.069(2) 0.075(3) 0.046(2) 0.038(2) 0.0133(19) 0.018(2)
    C23 0.080(3) 0.065(3) 0.054(2) 0.034(2) 0.010(2) 0.014(2)
    C24 0.069(2) 0.070(3) 0.047(2) 0.033(2) 0.0083(18) 0.0149(19)
    C25 0.054(2) 0.072(3) 0.0380(18) 0.0337(19) 0.0226(16) 0.0158(17)
    C26 0.063(2) 0.069(3) 0.055(2) 0.032(2) 0.0169(19) 0.0088(19)
    C27 0.061(2) 0.083(3) 0.056(2) 0.038(2) 0.0115(19) 0.016(2)
    C28 0.097(4) 0.124(5) 0.082(4) 0.038(3) -0.007(3) -0.026(3)
    C29 0.064(2) 0.077(3) 0.048(2) 0.047(2) 0.0249(17) 0.0145(18)
    C30 0.059(2) 0.068(2) 0.0456(19) 0.0481(19) 0.0263(18) 0.0253(17)
    C31 0.068(2) 0.076(3) 0.074(3) 0.045(2) 0.041(2) 0.025(2)
    C32 0.076(3) 0.074(3) 0.099(3) 0.040(2) 0.059(3) 0.017(2)
    C33 0.051(2) 0.057(2) 0.137(4) 0.028(2) 0.050(3) 0.007(3)
    C34 0.042(2) 0.047(2) 0.106(3) 0.0225(17) 0.033(2) 0.007(2)
    C35 0.0288(19) 0.060(3) 0.149(5) 0.0246(18) 0.012(2) -0.007(3)
    C36 0.043(2) 0.064(3) 0.118(4) 0.029(2) 0.000(2) -0.004(3)
    C37 0.0387(19) 0.042(2) 0.085(3) 0.0208(16) 0.0018(19) 0.0102(19)
    C38 0.057(2) 0.054(2) 0.076(3) 0.0277(19) -0.010(2) 0.015(2)
    C39 0.066(2) 0.066(3) 0.056(2) 0.036(2) 0.0031(19) 0.0160(19)
    C40 0.055(2) 0.064(2) 0.054(2) 0.0370(18) 0.0116(17) 0.0190(18)
    C41 0.0385(17) 0.0358(17) 0.067(2) 0.0211(14) 0.0123(16) 0.0159(16)
    C42 0.0382(18) 0.0408(19) 0.085(3) 0.0241(15) 0.0231(18) 0.0175(18)
_geom_special_details
;
All e.s.d.'s (except the e.s.d. in the dihedral angle between two l.s. planes)
are estimated using the full covariance matrix. The cell e.s.d.'s are taken
into account individually in the estimation of e.s.d.'s in distances, angles
and torsion angles; correlations between e.s.d.'s in cell parameters are only
used when they are defined by crystal symmetry. An approximate (isotropic)
treatment of cell e.s.d.'s is used for estimating e.s.d.'s involving l.s.
planes.
;
loop_
    _geom_bond_atom_site_label_1
    _geom_bond_atom_site_label_2
    _geom_bond_site_symmetry_2
    _geom_bond_distance
    _geom_bond_publ_flag
    Dy O8 2_566 2.320(2) ?
    Dy O12 2_566 2.343(2) ?
    Dy O11 . 2.350(2) ?
    Dy O3 . 2.385(2) ?
    Dy O4 . 2.462(2) ?
    Dy O7 . 2.478(2) ?
    Dy O8 . 2.521(2) ?
    Dy N1 . 2.536(3) ?
    Dy N2 . 2.607(3) ?
    Dy C10 . 2.780(3) ?
    Dy C20 . 2.879(3) ?
    Dy Dy 2_566 3.8882(3) ?
    N1 C31 . 1.320(4) ?
    N1 C42 . 1.363(4) ?
    O1 C2 . 1.374(4) ?
    O1 C1 . 1.408(5) ?
    C1 H1A . 0.9600 ?
    C1 H1B . 0.9600 ?
    C1 H1C . 0.9600 ?
    N2 C40 . 1.324(4) ?
    N2 C41 . 1.355(4) ?
    C2 C3 . 1.360(5) ?
    C2 C7 . 1.397(5) ?
    O2 C7 . 1.361(4) ?
    O2 C8 . 1.423(5) ?
    O3 C10 . 1.267(4) ?
    C3 C4 . 1.379(5) ?
    C3 H3A . 0.9300 ?
    O4 C10 . 1.245(4) ?
    C4 C5 . 1.385(5) ?
    C4 H4A . 0.9300 ?
    O5 C12 . 1.369(4) ?
    O5 C11 . 1.413(4) ?
    C5 C6 . 1.369(5) ?
    C5 C9 . 1.500(5) ?
    O6 C17 . 1.366(4) ?
    O6 C18 . 1.423(4) ?
    C6 C7 . 1.374(5) ?
    C6 H6A . 0.9300 ?
    O7 C20 . 1.238(4) ?
    O8 C20 . 1.279(3) ?
    O8 Dy 2_566 2.320(2) ?
    C8 H8A . 0.9600 ?
    C8 H8B . 0.9600 ?
    C8 H8C . 0.9600 ?
    O9 C22 . 1.360(4) ?
    O9 C21 . 1.427(5) ?
    C9 C10 . 1.509(5) ?
    C9 H9A . 0.9700 ?
    C9 H9B . 0.9700 ?
    O10 C27 . 1.383(5) ?
    O10 C28 . 1.391(6) ?
    O11 C30 . 1.255(4) ?
    C11 H11A . 0.9600 ?
    C11 H11B . 0.9600 ?
    C11 H11C . 0.9600 ?
    C12 C13 . 1.383(4) ?
    C12 C17 . 1.395(4) ?
    O12 C30 . 1.257(4) ?
    O12 Dy 2_566 2.343(2) ?
    C13 C14 . 1.385(4) ?
    C13 H13A . 0.9300 ?
    C14 C15 . 1.377(5) ?
    C14 C19 . 1.505(4) ?
    C15 C16 . 1.383(4) ?
    C15 H15A . 0.9300 ?
    C16 C17 . 1.366(4) ?
    C16 H16A . 0.9300 ?
    C18 H18A . 0.9600 ?
    C18 H18B . 0.9600 ?
    C18 H18C . 0.9600 ?
    C19 C20 . 1.499(5) ?
    C19 H19A . 0.9700 ?
    C19 H19B . 0.9700 ?
    C21 H21A . 0.9600 ?
    C21 H21B . 0.9600 ?
    C21 H21C . 0.9600 ?
    C22 C27 . 1.382(5) ?
    C22 C23 . 1.388(5) ?
    C23 C24 . 1.390(5) ?
    C23 H23A . 0.9300 ?
    C24 C25 . 1.375(5) ?
    C24 H24A . 0.9300 ?
    C25 C26 . 1.374(5) ?
    C25 C29 . 1.519(5) ?
    C26 C27 . 1.401(5) ?
    C26 H26A . 0.9300 ?
    C28 H28A . 0.9600 ?
    C28 H28B . 0.9600 ?
    C28 H28C . 0.9600 ?
    C29 C30 . 1.525(4) ?
    C29 H29A . 0.9700 ?
    C29 H29B . 0.9700 ?
    C31 C32 . 1.406(5) ?
    C31 H31A . 0.9300 ?
    C32 C33 . 1.355(6) ?
    C32 H32A . 0.9300 ?
    C33 C34 . 1.389(6) ?
    C33 H33A . 0.9300 ?
    C34 C42 . 1.408(4) ?
    C34 C35 . 1.436(6) ?
    C35 C36 . 1.331(6) ?
    C35 H35A . 0.9300 ?
    C36 C37 . 1.424(5) ?
    C36 H36A . 0.9300 ?
    C37 C38 . 1.385(5) ?
    C37 C41 . 1.411(5) ?
    C38 C39 . 1.359(5) ?
    C38 H38A . 0.9300 ?
    C39 C40 . 1.394(5) ?
    C39 H39A . 0.9300 ?
    C40 H40A . 0.9300 ?
    C41 C42 . 1.432(5) ?
loop_
    _geom_angle_atom_site_label_1
    _geom_angle_atom_site_label_2
    _geom_angle_atom_site_label_3
    _geom_angle_site_symmetry_1
    _geom_angle_site_symmetry_3
    _geom_angle
    _geom_angle_publ_flag
    O8 Dy O12 2_566 2_566 75.76(7) ?
    O8 Dy O11 2_566 . 75.61(8) ?
    O12 Dy O11 2_566 . 138.17(8) ?
    O8 Dy O3 2_566 . 89.20(8) ?
    O12 Dy O3 2_566 . 79.24(8) ?
    O11 Dy O3 . . 129.88(7) ?
    O8 Dy O4 2_566 . 75.39(7) ?
    O12 Dy O4 2_566 . 124.07(8) ?
    O11 Dy O4 . . 76.27(7) ?
    O3 Dy O4 . . 53.63(7) ?
    O8 Dy O7 2_566 . 124.00(7) ?
    O12 Dy O7 2_566 . 93.54(8) ?
    O11 Dy O7 . . 78.13(8) ?
    O3 Dy O7 . . 143.46(8) ?
    O4 Dy O7 . . 142.07(7) ?
    O8 Dy O8 2_566 . 73.21(8) ?
    O12 Dy O8 2_566 . 71.42(8) ?
    O11 Dy O8 . . 71.51(7) ?
    O3 Dy O8 . . 148.60(8) ?
    O4 Dy O8 . . 139.39(7) ?
    O7 Dy O8 . . 51.68(7) ?
    O8 Dy N1 2_566 . 141.81(8) ?
    O12 Dy N1 2_566 . 139.40(9) ?
    O11 Dy N1 . . 79.07(8) ?
    O3 Dy N1 . . 85.52(9) ?
    O4 Dy N1 . . 71.12(8) ?
    O7 Dy N1 . . 76.92(8) ?
    O8 Dy N1 . . 124.31(8) ?
    O8 Dy N2 2_566 . 150.45(8) ?
    O12 Dy N2 2_566 . 76.08(8) ?
    O11 Dy N2 . . 133.00(8) ?
    O3 Dy N2 . . 76.91(8) ?
    O4 Dy N2 . . 114.21(8) ?
    O7 Dy N2 . . 66.60(8) ?
    O8 Dy N2 . . 105.80(7) ?
    N1 Dy N2 . . 63.83(9) ?
    O8 Dy C10 2_566 . 81.72(8) ?
    O12 Dy C10 2_566 . 102.46(9) ?
    O11 Dy C10 . . 102.86(9) ?
    O3 Dy C10 . . 27.04(8) ?
    O4 Dy C10 . . 26.60(8) ?
    O7 Dy C10 . . 152.75(8) ?
    O8 Dy C10 . . 154.93(8) ?
    N1 Dy C10 . . 76.57(9) ?
    N2 Dy C10 . . 95.80(9) ?
    O8 Dy C20 2_566 . 99.15(8) ?
    O12 Dy C20 2_566 . 81.93(8) ?
    O11 Dy C20 . . 73.28(8) ?
    O3 Dy C20 . . 156.83(8) ?
    O4 Dy C20 . . 149.44(8) ?
    O7 Dy C20 . . 25.34(7) ?
    O8 Dy C20 . . 26.35(7) ?
    N1 Dy C20 . . 100.38(9) ?
    N2 Dy C20 . . 85.57(8) ?
    C10 Dy C20 . . 175.59(9) ?
    O8 Dy Dy 2_566 2_566 38.37(5) ?
    O12 Dy Dy 2_566 2_566 69.31(5) ?
    O11 Dy Dy . 2_566 69.27(5) ?
    O3 Dy Dy . 2_566 123.04(6) ?
    O4 Dy Dy . 2_566 109.98(5) ?
    O7 Dy Dy . 2_566 86.08(5) ?
    O8 Dy Dy . 2_566 34.84(5) ?
    N1 Dy Dy . 2_566 146.56(7) ?
    N2 Dy Dy . 2_566 134.08(6) ?
    C10 Dy Dy . 2_566 120.10(6) ?
    C20 Dy Dy . 2_566 60.91(6) ?
    C31 N1 C42 . . 118.8(3) ?
    C31 N1 Dy . . 121.0(2) ?
    C42 N1 Dy . . 119.9(2) ?
    C2 O1 C1 . . 117.3(3) ?
    O1 C1 H1A . . 109.5 ?
    O1 C1 H1B . . 109.5 ?
    H1A C1 H1B . . 109.5 ?
    O1 C1 H1C . . 109.5 ?
    H1A C1 H1C . . 109.5 ?
    H1B C1 H1C . . 109.5 ?
    C40 N2 C41 . . 117.1(3) ?
    C40 N2 Dy . . 124.0(2) ?
    C41 N2 Dy . . 118.0(2) ?
    C3 C2 O1 . . 125.5(4) ?
    C3 C2 C7 . . 119.7(3) ?
    O1 C2 C7 . . 114.8(3) ?
    C7 O2 C8 . . 117.9(3) ?
    C10 O3 Dy . . 94.1(2) ?
    C2 C3 C4 . . 120.2(4) ?
    C2 C3 H3A . . 119.9 ?
    C4 C3 H3A . . 119.9 ?
    C10 O4 Dy . . 91.09(19) ?
    C3 C4 C5 . . 120.8(4) ?
    C3 C4 H4A . . 119.6 ?
    C5 C4 H4A . . 119.6 ?
    C12 O5 C11 . . 117.3(3) ?
    C6 C5 C4 . . 118.4(3) ?
    C6 C5 C9 . . 120.5(3) ?
    C4 C5 C9 . . 121.1(4) ?
    C17 O6 C18 . . 116.2(3) ?
    C5 C6 C7 . . 121.5(3) ?
    C5 C6 H6A . . 119.2 ?
    C7 C6 H6A . . 119.2 ?
    C20 O7 Dy . . 95.75(19) ?
    O2 C7 C6 . . 125.4(4) ?
    O2 C7 C2 . . 115.2(3) ?
    C6 C7 C2 . . 119.3(4) ?
    C20 O8 Dy . 2_566 158.0(2) ?
    C20 O8 Dy . . 92.64(19) ?
    Dy O8 Dy 2_566 . 106.79(8) ?
    O2 C8 H8A . . 109.5 ?
    O2 C8 H8B . . 109.5 ?
    H8A C8 H8B . . 109.5 ?
    O2 C8 H8C . . 109.5 ?
    H8A C8 H8C . . 109.5 ?
    H8B C8 H8C . . 109.5 ?
    C22 O9 C21 . . 116.9(3) ?
    C5 C9 C10 . . 115.4(3) ?
    C5 C9 H9A . . 108.4 ?
    C10 C9 H9A . . 108.4 ?
    C5 C9 H9B . . 108.4 ?
    C10 C9 H9B . . 108.4 ?
    H9A C9 H9B . . 107.5 ?
    O4 C10 O3 . . 121.1(3) ?
    O4 C10 C9 . . 121.1(3) ?
    O3 C10 C9 . . 117.8(3) ?
    O4 C10 Dy . . 62.31(17) ?
    O3 C10 Dy . . 58.83(17) ?
    C9 C10 Dy . . 176.4(2) ?
    C27 O10 C28 . . 118.5(4) ?
    C30 O11 Dy . . 135.4(2) ?
    O5 C11 H11A . . 109.5 ?
    O5 C11 H11B . . 109.5 ?
    H11A C11 H11B . . 109.5 ?
    O5 C11 H11C . . 109.5 ?
    H11A C11 H11C . . 109.5 ?
    H11B C11 H11C . . 109.5 ?
    O5 C12 C13 . . 125.1(3) ?
    O5 C12 C17 . . 115.2(3) ?
    C13 C12 C17 . . 119.7(3) ?
    C30 O12 Dy . 2_566 137.0(2) ?
    C12 C13 C14 . . 121.6(3) ?
    C12 C13 H13A . . 119.2 ?
    C14 C13 H13A . . 119.2 ?
    C15 C14 C13 . . 117.2(3) ?
    C15 C14 C19 . . 121.4(3) ?
    C13 C14 C19 . . 121.3(3) ?
    C14 C15 C16 . . 121.9(3) ?
    C14 C15 H15A . . 119.1 ?
    C16 C15 H15A . . 119.1 ?
    C17 C16 C15 . . 120.4(3) ?
    C17 C16 H16A . . 119.8 ?
    C15 C16 H16A . . 119.8 ?
    C16 C17 O6 . . 124.6(3) ?
    C16 C17 C12 . . 118.9(3) ?
    O6 C17 C12 . . 116.4(3) ?
    O6 C18 H18A . . 109.5 ?
    O6 C18 H18B . . 109.5 ?
    H18A C18 H18B . . 109.5 ?
    O6 C18 H18C . . 109.5 ?
    H18A C18 H18C . . 109.5 ?
    H18B C18 H18C . . 109.5 ?
    C20 C19 C14 . . 118.3(3) ?
    C20 C19 H19A . . 107.7 ?
    C14 C19 H19A . . 107.7 ?
    C20 C19 H19B . . 107.7 ?
    C14 C19 H19B . . 107.7 ?
    H19A C19 H19B . . 107.1 ?
    O7 C20 O8 . . 119.9(3) ?
    O7 C20 C19 . . 123.0(3) ?
    O8 C20 C19 . . 117.1(3) ?
    O7 C20 Dy . . 58.91(17) ?
    O8 C20 Dy . . 61.01(16) ?
    C19 C20 Dy . . 177.8(2) ?
    O9 C21 H21A . . 109.5 ?
    O9 C21 H21B . . 109.5 ?
    H21A C21 H21B . . 109.5 ?
    O9 C21 H21C . . 109.5 ?
    H21A C21 H21C . . 109.5 ?
    H21B C21 H21C . . 109.5 ?
    O9 C22 C27 . . 116.4(3) ?
    O9 C22 C23 . . 124.1(4) ?
    C27 C22 C23 . . 119.4(4) ?
    C22 C23 C24 . . 120.3(4) ?
    C22 C23 H23A . . 119.9 ?
    C24 C23 H23A . . 119.9 ?
    C25 C24 C23 . . 120.4(3) ?
    C25 C24 H24A . . 119.8 ?
    C23 C24 H24A . . 119.8 ?
    C26 C25 C24 . . 119.6(4) ?
    C26 C25 C29 . . 121.4(3) ?
    C24 C25 C29 . . 119.0(3) ?
    C25 C26 C27 . . 120.6(4) ?
    C25 C26 H26A . . 119.7 ?
    C27 C26 H26A . . 119.7 ?
    C22 C27 O10 . . 114.7(4) ?
    C22 C27 C26 . . 119.7(4) ?
    O10 C27 C26 . . 125.6(4) ?
    O10 C28 H28A . . 109.5 ?
    O10 C28 H28B . . 109.5 ?
    H28A C28 H28B . . 109.5 ?
    O10 C28 H28C . . 109.5 ?
    H28A C28 H28C . . 109.5 ?
    H28B C28 H28C . . 109.5 ?
    C25 C29 C30 . . 110.7(3) ?
    C25 C29 H29A . . 109.5 ?
    C30 C29 H29A . . 109.5 ?
    C25 C29 H29B . . 109.5 ?
    C30 C29 H29B . . 109.5 ?
    H29A C29 H29B . . 108.1 ?
    O11 C30 O12 . . 126.1(3) ?
    O11 C30 C29 . . 117.6(3) ?
    O12 C30 C29 . . 116.2(3) ?
    N1 C31 C32 . . 122.4(4) ?
    N1 C31 H31A . . 118.8 ?
    C32 C31 H31A . . 118.8 ?
    C33 C32 C31 . . 118.8(4) ?
    C33 C32 H32A . . 120.6 ?
    C31 C32 H32A . . 120.6 ?
    C32 C33 C34 . . 120.7(4) ?
    C32 C33 H33A . . 119.6 ?
    C34 C33 H33A . . 119.6 ?
    C33 C34 C42 . . 117.3(4) ?
    C33 C34 C35 . . 123.6(4) ?
    C42 C34 C35 . . 119.0(4) ?
    C36 C35 C34 . . 121.3(4) ?
    C36 C35 H35A . . 119.4 ?
    C34 C35 H35A . . 119.4 ?
    C35 C36 C37 . . 121.3(4) ?
    C35 C36 H36A . . 119.3 ?
    C37 C36 H36A . . 119.3 ?
    C38 C37 C41 . . 117.5(3) ?
    C38 C37 C36 . . 123.1(4) ?
    C41 C37 C36 . . 119.4(4) ?
    C39 C38 C37 . . 120.1(3) ?
    C39 C38 H38A . . 120.0 ?
    C37 C38 H38A . . 120.0 ?
    C38 C39 C40 . . 118.7(4) ?
    C38 C39 H39A . . 120.7 ?
    C40 C39 H39A . . 120.7 ?
    N2 C40 C39 . . 123.9(4) ?
    N2 C40 H40A . . 118.0 ?
    C39 C40 H40A . . 118.0 ?
    N2 C41 C37 . . 122.8(3) ?
    N2 C41 C42 . . 117.8(3) ?
    C37 C41 C42 . . 119.4(3) ?
    N1 C42 C34 . . 121.9(4) ?
    N1 C42 C41 . . 118.7(3) ?
    C34 C42 C41 . . 119.4(3) ?
loop_
    _geom_torsion_atom_site_label_1
    _geom_torsion_atom_site_label_2
    _geom_torsion_atom_site_label_3
    _geom_torsion_atom_site_label_4
    _geom_torsion_site_symmetry_1
    _geom_torsion_site_symmetry_2
    _geom_torsion_site_symmetry_3
    _geom_torsion_site_symmetry_4
    _geom_torsion
    _geom_torsion_publ_flag
    O8 Dy N1 C31 2_566 . . . -15.6(3) ?
    O12 Dy N1 C31 2_566 . . . -166.3(2) ?
    O11 Dy N1 C31 . . . . 33.5(3) ?
    O3 Dy N1 C31 . . . . -98.5(3) ?
    O4 Dy N1 C31 . . . . -45.5(3) ?
    O7 Dy N1 C31 . . . . 113.7(3) ?
    O8 Dy N1 C31 . . . . 92.0(3) ?
    N2 Dy N1 C31 . . . . -176.1(3) ?
    C10 Dy N1 C31 . . . . -72.7(3) ?
    C20 Dy N1 C31 . . . . 104.1(3) ?
    Dy Dy N1 C31 2_566 . . . 52.4(3) ?
    O8 Dy N1 C42 2_566 . . . 171.3(2) ?
    O12 Dy N1 C42 2_566 . . . 20.6(3) ?
    O11 Dy N1 C42 . . . . -139.6(2) ?
    O3 Dy N1 C42 . . . . 88.3(2) ?
    O4 Dy N1 C42 . . . . 141.3(3) ?
    O7 Dy N1 C42 . . . . -59.4(2) ?
    O8 Dy N1 C42 . . . . -81.1(3) ?
    N2 Dy N1 C42 . . . . 10.7(2) ?
    C10 Dy N1 C42 . . . . 114.2(3) ?
    C20 Dy N1 C42 . . . . -69.1(2) ?
    Dy Dy N1 C42 2_566 . . . -120.8(2) ?
    O8 Dy N2 C40 2_566 . . . 24.7(3) ?
    O12 Dy N2 C40 2_566 . . . 6.7(3) ?
    O11 Dy N2 C40 . . . . -138.2(2) ?
    O3 Dy N2 C40 . . . . 88.7(3) ?
    O4 Dy N2 C40 . . . . 128.1(3) ?
    O7 Dy N2 C40 . . . . -93.5(3) ?
    O8 Dy N2 C40 . . . . -59.0(3) ?
    N1 Dy N2 C40 . . . . -179.9(3) ?
    C10 Dy N2 C40 . . . . 108.1(3) ?
    C20 Dy N2 C40 . . . . -76.1(3) ?
    Dy Dy N2 C40 2_566 . . . -35.0(3) ?
    O8 Dy N2 C41 2_566 . . . -166.39(19) ?
    O12 Dy N2 C41 2_566 . . . 175.6(2) ?
    O11 Dy N2 C41 . . . . 30.7(3) ?
    O3 Dy N2 C41 . . . . -102.4(2) ?
    O4 Dy N2 C41 . . . . -63.0(2) ?
    O7 Dy N2 C41 . . . . 75.4(2) ?
    O8 Dy N2 C41 . . . . 109.9(2) ?
    N1 Dy N2 C41 . . . . -11.0(2) ?
    C10 Dy N2 C41 . . . . -83.0(2) ?
    C20 Dy N2 C41 . . . . 92.8(2) ?
    Dy Dy N2 C41 2_566 . . . 133.93(19) ?
    C1 O1 C2 C3 . . . . -4.0(6) ?
    C1 O1 C2 C7 . . . . 175.2(4) ?
    O8 Dy O3 C10 2_566 . . . -73.18(19) ?
    O12 Dy O3 C10 2_566 . . . -148.8(2) ?
    O11 Dy O3 C10 . . . . -2.8(2) ?
    O4 Dy O3 C10 . . . . -0.82(17) ?
    O7 Dy O3 C10 . . . . 129.84(19) ?
    O8 Dy O3 C10 . . . . -127.92(19) ?
    N1 Dy O3 C10 . . . . 68.97(19) ?
    N2 Dy O3 C10 . . . . 133.1(2) ?
    C20 Dy O3 C10 . . . . 175.0(2) ?
    Dy Dy O3 C10 2_566 . . . -92.39(18) ?
    O1 C2 C3 C4 . . . . 177.7(4) ?
    C7 C2 C3 C4 . . . . -1.5(6) ?
    O8 Dy O4 C10 2_566 . . . 100.86(19) ?
    O12 Dy O4 C10 2_566 . . . 39.8(2) ?
    O11 Dy O4 C10 . . . . 179.28(19) ?
    O3 Dy O4 C10 . . . . 0.83(17) ?
    O7 Dy O4 C10 . . . . -131.87(19) ?
    O8 Dy O4 C10 . . . . 141.16(18) ?
    N1 Dy O4 C10 . . . . -97.76(19) ?
    N2 Dy O4 C10 . . . . -49.4(2) ?
    C20 Dy O4 C10 . . . . -175.94(18) ?
    Dy Dy O4 C10 2_566 . . . 117.75(17) ?
    C2 C3 C4 C5 . . . . 0.6(6) ?
    C3 C4 C5 C6 . . . . 0.7(6) ?
    C3 C4 C5 C9 . . . . 178.8(3) ?
    C4 C5 C6 C7 . . . . -1.0(5) ?
    C9 C5 C6 C7 . . . . -179.1(3) ?
    O8 Dy O7 C20 2_566 . . . -12.6(2) ?
    O12 Dy O7 C20 2_566 . . . 62.65(19) ?
    O11 Dy O7 C20 . . . . -75.93(19) ?
    O3 Dy O7 C20 . . . . 139.31(19) ?
    O4 Dy O7 C20 . . . . -124.29(19) ?
    O8 Dy O7 C20 . . . . -0.23(17) ?
    N1 Dy O7 C20 . . . . -157.3(2) ?
    N2 Dy O7 C20 . . . . 135.8(2) ?
    C10 Dy O7 C20 . . . . -171.0(2) ?
    Dy Dy O7 C20 2_566 . . . -6.31(18) ?
    C8 O2 C7 C6 . . . . -9.5(6) ?
    C8 O2 C7 C2 . . . . 172.6(4) ?
    C5 C6 C7 O2 . . . . -177.7(3) ?
    C5 C6 C7 C2 . . . . 0.1(5) ?
    C3 C2 C7 O2 . . . . 179.2(3) ?
    O1 C2 C7 O2 . . . . -0.1(5) ?
    C3 C2 C7 C6 . . . . 1.2(6) ?
    O1 C2 C7 C6 . . . . -178.1(3) ?
    O8 Dy O8 C20 2_566 . . . 169.6(2) ?
    O12 Dy O8 C20 2_566 . . . -110.19(18) ?
    O11 Dy O8 C20 . . . . 89.53(18) ?
    O3 Dy O8 C20 . . . . -131.90(19) ?
    O4 Dy O8 C20 . . . . 128.75(17) ?
    O7 Dy O8 C20 . . . . 0.23(16) ?
    N1 Dy O8 C20 . . . . 27.6(2) ?
    N2 Dy O8 C20 . . . . -41.22(18) ?
    C10 Dy O8 C20 . . . . 170.3(2) ?
    Dy Dy O8 C20 2_566 . . . 169.6(2) ?
    O8 Dy O8 Dy 2_566 . . 2_566 0.0 ?
    O12 Dy O8 Dy 2_566 . . 2_566 80.24(9) ?
    O11 Dy O8 Dy . . . 2_566 -80.05(9) ?
    O3 Dy O8 Dy . . . 2_566 58.52(16) ?
    O4 Dy O8 Dy . . . 2_566 -40.83(14) ?
    O7 Dy O8 Dy . . . 2_566 -169.35(13) ?
    N1 Dy O8 Dy . . . 2_566 -142.00(9) ?
    N2 Dy O8 Dy . . . 2_566 149.20(9) ?
    C10 Dy O8 Dy . . . 2_566 0.7(2) ?
    C20 Dy O8 Dy . . . 2_566 -169.6(2) ?
    C6 C5 C9 C10 . . . . 104.3(4) ?
    C4 C5 C9 C10 . . . . -73.8(5) ?
    Dy O4 C10 O3 . . . . -1.5(3) ?
    Dy O4 C10 C9 . . . . 178.9(3) ?
    Dy O3 C10 O4 . . . . 1.5(3) ?
    Dy O3 C10 C9 . . . . -178.8(3) ?
    C5 C9 C10 O4 . . . . 8.8(5) ?
    C5 C9 C10 O3 . . . . -170.9(3) ?
    O8 Dy C10 O4 2_566 . . . -73.80(18) ?
    O12 Dy C10 O4 2_566 . . . -147.15(17) ?
    O11 Dy C10 O4 . . . . -0.71(19) ?
    O3 Dy C10 O4 . . . . -178.5(3) ?
    O7 Dy C10 O4 . . . . 88.3(3) ?
    O8 Dy C10 O4 . . . . -74.5(3) ?
    N1 Dy C10 O4 . . . . 74.55(18) ?
    N2 Dy C10 O4 . . . . 135.87(18) ?
    Dy Dy C10 O4 2_566 . . . -74.02(19) ?
    O8 Dy C10 O3 2_566 . . . 104.72(19) ?
    O12 Dy C10 O3 2_566 . . . 31.4(2) ?
    O11 Dy C10 O3 . . . . 177.81(18) ?
    O4 Dy C10 O3 . . . . 178.5(3) ?
    O7 Dy C10 O3 . . . . -93.2(3) ?
    O8 Dy C10 O3 . . . . 104.1(2) ?
    N1 Dy C10 O3 . . . . -106.9(2) ?
    N2 Dy C10 O3 . . . . -45.61(19) ?
    Dy Dy C10 O3 2_566 . . . 104.51(18) ?
    O8 Dy O11 C30 2_566 . . . -22.2(3) ?
    O12 Dy O11 C30 2_566 . . . 25.9(3) ?
    O3 Dy O11 C30 . . . . -98.7(3) ?
    O4 Dy O11 C30 . . . . -100.3(3) ?
    O7 Dy O11 C30 . . . . 107.9(3) ?
    O8 Dy O11 C30 . . . . 54.6(3) ?
    N1 Dy O11 C30 . . . . -173.3(3) ?
    N2 Dy O11 C30 . . . . 149.2(3) ?
    C10 Dy O11 C30 . . . . -100.0(3) ?
    C20 Dy O11 C30 . . . . 82.2(3) ?
    Dy Dy O11 C30 2_566 . . . 17.6(3) ?
    C11 O5 C12 C13 . . . . -14.3(5) ?
    C11 O5 C12 C17 . . . . 166.5(3) ?
    O5 C12 C13 C14 . . . . 179.8(3) ?
    C17 C12 C13 C14 . . . . -1.0(5) ?
    C12 C13 C14 C15 . . . . -3.1(5) ?
    C12 C13 C14 C19 . . . . 173.6(3) ?
    C13 C14 C15 C16 . . . . 4.9(5) ?
    C19 C14 C15 C16 . . . . -171.9(3) ?
    C14 C15 C16 C17 . . . . -2.4(6) ?
    C15 C16 C17 O6 . . . . 178.3(3) ?
    C15 C16 C17 C12 . . . . -1.9(5) ?
    C18 O6 C17 C16 . . . . -17.1(5) ?
    C18 O6 C17 C12 . . . . 163.1(3) ?
    O5 C12 C17 C16 . . . . -177.2(3) ?
    C13 C12 C17 C16 . . . . 3.6(5) ?
    O5 C12 C17 O6 . . . . 2.7(4) ?
    C13 C12 C17 O6 . . . . -176.6(3) ?
    C15 C14 C19 C20 . . . . -127.0(4) ?
    C13 C14 C19 C20 . . . . 56.4(5) ?
    Dy O7 C20 O8 . . . . 0.4(3) ?
    Dy O7 C20 C19 . . . . -178.8(3) ?
    Dy O8 C20 O7 2_566 . . . 152.0(4) ?
    Dy O8 C20 O7 . . . . -0.4(3) ?
    Dy O8 C20 C19 2_566 . . . -28.7(7) ?
    Dy O8 C20 C19 . . . . 178.8(3) ?
    Dy O8 C20 Dy 2_566 . . . 152.4(5) ?
    C14 C19 C20 O7 . . . . 7.9(5) ?
    C14 C19 C20 O8 . . . . -171.3(3) ?
    O8 Dy C20 O7 2_566 . . . 169.48(18) ?
    O12 Dy C20 O7 2_566 . . . -116.45(19) ?
    O11 Dy C20 O7 . . . . 97.62(19) ?
    O3 Dy C20 O7 . . . . -80.6(3) ?
    O4 Dy C20 O7 . . . . 92.8(2) ?
    O8 Dy C20 O7 . . . . 179.6(3) ?
    N1 Dy C20 O7 . . . . 22.5(2) ?
    N2 Dy C20 O7 . . . . -39.90(19) ?
    Dy Dy C20 O7 2_566 . . . 172.8(2) ?
    O8 Dy C20 O8 2_566 . . . -10.1(2) ?
    O12 Dy C20 O8 2_566 . . . 63.97(17) ?
    O11 Dy C20 O8 . . . . -81.97(17) ?
    O3 Dy C20 O8 . . . . 99.8(3) ?
    O4 Dy C20 O8 . . . . -86.8(2) ?
    O7 Dy C20 O8 . . . . -179.6(3) ?
    N1 Dy C20 O8 . . . . -157.13(17) ?
    N2 Dy C20 O8 . . . . 140.51(17) ?
    Dy Dy C20 O8 2_566 . . . -6.79(14) ?
    C21 O9 C22 C27 . . . . -177.9(4) ?
    C21 O9 C22 C23 . . . . 0.8(6) ?
    O9 C22 C23 C24 . . . . -179.5(4) ?
    C27 C22 C23 C24 . . . . -0.8(6) ?
    C22 C23 C24 C25 . . . . -0.1(6) ?
    C23 C24 C25 C26 . . . . 1.0(5) ?
    C23 C24 C25 C29 . . . . -179.9(3) ?
    C24 C25 C26 C27 . . . . -1.0(5) ?
    C29 C25 C26 C27 . . . . 180.0(3) ?
    O9 C22 C27 O10 . . . . -0.5(5) ?
    C23 C22 C27 O10 . . . . -179.3(4) ?
    O9 C22 C27 C26 . . . . 179.7(3) ?
    C23 C22 C27 C26 . . . . 0.9(6) ?
    C28 O10 C27 C22 . . . . 173.1(4) ?
    C28 O10 C27 C26 . . . . -7.1(6) ?
    C25 C26 C27 C22 . . . . 0.0(6) ?
    C25 C26 C27 O10 . . . . -179.8(4) ?
    C26 C25 C29 C30 . . . . -131.6(3) ?
    C24 C25 C29 C30 . . . . 49.3(4) ?
    Dy O11 C30 O12 . . . . -24.2(5) ?
    Dy O11 C30 C29 . . . . 154.3(2) ?
    Dy O12 C30 O11 2_566 . . . 10.4(6) ?
    Dy O12 C30 C29 2_566 . . . -168.1(2) ?
    C25 C29 C30 O11 . . . . -104.8(3) ?
    C25 C29 C30 O12 . . . . 73.9(4) ?
    C42 N1 C31 C32 . . . . 0.4(5) ?
    Dy N1 C31 C32 . . . . -172.8(3) ?
    N1 C31 C32 C33 . . . . 1.6(6) ?
    C31 C32 C33 C34 . . . . -1.7(6) ?
    C32 C33 C34 C42 . . . . 0.1(6) ?
    C32 C33 C34 C35 . . . . 178.2(4) ?
    C33 C34 C35 C36 . . . . 177.8(4) ?
    C42 C34 C35 C36 . . . . -4.1(6) ?
    C34 C35 C36 C37 . . . . -0.1(7) ?
    C35 C36 C37 C38 . . . . -177.8(4) ?
    C35 C36 C37 C41 . . . . 3.4(6) ?
    C41 C37 C38 C39 . . . . 0.7(5) ?
    C36 C37 C38 C39 . . . . -178.1(4) ?
    C37 C38 C39 C40 . . . . 0.4(6) ?
    C41 N2 C40 C39 . . . . 0.9(5) ?
    Dy N2 C40 C39 . . . . 169.9(3) ?
    C38 C39 C40 N2 . . . . -1.3(6) ?
    C40 N2 C41 C37 . . . . 0.3(5) ?
    Dy N2 C41 C37 . . . . -169.4(2) ?
    C40 N2 C41 C42 . . . . -179.5(3) ?
    Dy N2 C41 C42 . . . . 10.8(4) ?
    C38 C37 C41 N2 . . . . -1.1(5) ?
    C36 C37 C41 N2 . . . . 177.8(3) ?
    C38 C37 C41 C42 . . . . 178.7(3) ?
    C36 C37 C41 C42 . . . . -2.4(5) ?
    C31 N1 C42 C34 . . . . -2.2(5) ?
    Dy N1 C42 C34 . . . . 171.0(2) ?
    C31 N1 C42 C41 . . . . 176.6(3) ?
    Dy N1 C42 C41 . . . . -10.1(4) ?
    C33 C34 C42 N1 . . . . 2.0(5) ?
    C35 C34 C42 N1 . . . . -176.3(3) ?
    C33 C34 C42 C41 . . . . -176.8(3) ?
    C35 C34 C42 C41 . . . . 4.9(5) ?
    N2 C41 C42 N1 . . . . -0.8(4) ?
    C37 C41 C42 N1 . . . . 179.4(3) ?
    N2 C41 C42 C34 . . . . 178.1(3) ?
    C37 C41 C42 C34 . . . . -1.7(5) ?
loop_
    _geom_hbond_atom_site_label_D
    _geom_hbond_atom_site_label_H
    _geom_hbond_atom_site_label_A
    _geom_hbond_site_symmetry_A
    _geom_hbond_distance_DH
    _geom_hbond_distance_HA
    _geom_hbond_distance_DA
    _geom_hbond_angle_DHA
    C1 H1A O6 1_564 0.96 2.54 3.320(5) 138.1
    C16 H16A O3 1_545 0.93 2.53 3.425(4) 160.9
    C18 H18B O3 1_545 0.96 2.36 3.262(4) 156.3
    C21 H21A O1 2_575 0.96 2.49 3.362(6) 150.5
    C21 H21A O2 2_575 0.96 2.43 3.214(5) 138.9
    C33 H33A O7 2_666 0.93 2.38 3.231(4) 152.7
    C31 H31A O4 . 0.93 2.52 2.977(4) 110.6
data_global
_journal_date_recd_electronic     2009-11-05
_journal_date_accepted     2010-02-09
_journal_name_full     'Acta Crystallographica, Section E'
_journal_year     2010
_journal_volume     66
_journal_issue      3
_journal_page_first     m291
_journal_page_last     m291
_journal_paper_category     QM
_journal_coeditor_code     PV2234
_publ_contact_author_name     'Guo-Liang Zhao'
_publ_contact_author_address
;
 Zhejiang Key Laboratory for Reactive Chemistry on Solid Surfaces,
  Institute of Physical Chemistry,
  Zhejiang Normal University,
  Jinhua, Zhejiang 321004,
  People's Republic of China
College of Chemistry and Life Science,
  Zhejiang Normal University,
  Jinhua 321004, Zhejiang,
   People's Republic of China
;
_publ_contact_author_email     'sky53@zjnu.cn'
_publ_contact_author_fax     '86-579-82282595'
_publ_contact_author_phone     '86-579-82283925'
_publ_section_title
;\
Tetrakis(\m-3,4-dimethoxyphenylacetato)bis[(3,4-\
dimethoxyphenylacetato)(1,10-phenanthroline)dysprosium(III)]
;
loop_
    _publ_author_name
    _publ_author_address
    'Jian-Feng Liu'
;
 Zhejiang Key Laboratory for Reactive Chemistry on Solid Surfaces,
  Institute of Physical Chemistry,
  Zhejiang Normal University,
  Jinhua, Zhejiang 321004,
  People's Republic of China
  and College of Chemistry and Life Science,
  Zhejiang Normal University,
  Jinhua 321004, Zhejiang,
  People's Republic of China
;
    'Xue-Dan Xu'
;
 Zhejiang Key Laboratory for Reactive Chemistry on Solid Surfaces,
  Institute of Physical Chemistry,
  Zhejiang Normal University,
  Jinhua, Zhejiang 321004,
  People's Republic of China
  and College of Chemistry and Life Science,
  Zhejiang Normal University,
  Jinhua 321004, Zhejiang,
  People's Republic of China
;
    'Hua-Qiong Li'
;
 Zhejiang Key Laboratory for Reactive Chemistry on Solid Surfaces,
  Institute of Physical Chemistry,
  Zhejiang Normal University,
  Jinhua, Zhejiang 321004,
  People's Republic of China
  and College of Chemistry and Life Science,
  Zhejiang Normal University,
  Jinhua 321004, Zhejiang,
  People's Republic of China
;
    'Guo-Liang Zhao'
;
 Zhejiang Key Laboratory for Reactive Chemistry on Solid Surfaces,
  Institute of Physical Chemistry,
  Zhejiang Normal University,
  Jinhua, Zhejiang 321004,
  People's Republic of China
  and College of Chemistry and Life Science,
  Zhejiang Normal University,
  Jinhua 321004, Zhejiang,
  People's Republic of China
;
