# Supplementary material for: Tetra­kis(μ-3,4-dimethoxy­phenyl­acetato)bis­[(3,4-dimethoxy­phenyl­acetato)(1,10-phenanthroline)dysprosium(III)]
Source: Acta Crystallogr Sect E Struct Rep Online. 2010 Feb 13;66(Pt 3):m291. doi: 10.1107/S1600536810005143 (PMC2983715; doi:10.1107/S1600536810005143)
Supplement: Supplementary file 2 [file e-66-0m291-Isup2.hkl]

# 
# h,k,l, Fc-squared, Fo-squared, sigma(Fo-squared) and status flag 
# 
data_I
_shelx_title ' a in P1                     New: P-1' 
_shelx_refln_list_code          4 
_shelx_F_calc_maximum      256.62 
_exptl_crystal_F_000       937.83 
_reflns_d_resolution_high  0.8409 
 
loop_ 
 _symmetry_equiv_pos_as_xyz 
 'x, y, z' 
 '-x, -y, -z' 
 
_cell_length_a    12.3287 
_cell_length_b    12.3843 
_cell_length_c    14.6667 
_cell_angle_alpha  90.968 
_cell_angle_beta  103.461 
_cell_angle_gamma 115.523 
 
_shelx_F_squared_multiplier     1.000 
 
loop_ 
 _refln_index_h 
 _refln_index_k 
 _refln_index_l 
 _refln_F_squared_calc 
 _refln_F_squared_meas 
 _refln_F_squared_sigma 
 _refln_observed_status 
   1   0   0     4438.57     4728.02     71.83 o 
   2   0   0    12341.62    12781.39    272.16 o 
   3   0   0     1830.76     1908.57     26.87 o 
   4   0   0      747.86      784.65     13.93 o 
   5   0   0     6800.85     6942.91     76.10 o 
   6   0   0     4935.91     5025.14     62.85 o 
   7   0   0       82.20       85.54      7.61 o 
   8   0   0      707.99      750.82     28.67 o 
   9   0   0      407.71      440.72     29.65 o 
  10   0   0      345.43      301.02     42.79 o 
  11   0   0      837.35      874.85     50.57 o 
  12   0   0      119.37      111.31     62.90 o 
 -13   1   0       48.01       29.95     24.06 o 
 -12   1   0     1167.81     1283.77     71.74 o 
 -11   1   0      231.79      262.08     59.46 o 
 -10   1   0      696.09      734.44     96.67 o 
  -9   1   0     1005.45      999.63     36.51 o 
  -8   1   0     1033.22     1130.67     29.62 o 
  -7   1   0     2250.34     2313.62     43.82 o 
  -6   1   0     7029.67     6999.01     87.90 o 
  -5   1   0     2338.69     2199.39     35.29 o 
  -4   1   0     5856.97     6462.14    104.16 o 
  -3   1   0    35716.39    35484.04    603.63 o 
  -2   1   0     8553.58     8480.74    147.25 o 
  -1   1   0    12017.04    12994.47    369.84 o 
   0   1   0    19332.69    19398.55    550.63 o 
   1   1   0      945.25      823.86     15.71 o 
   2   1   0     3242.34     3059.81     39.99 o 
   3   1   0     1869.68     1899.91     25.50 o 
   4   1   0      826.42      797.35     16.77 o 
   5   1   0     7179.05     7112.08     79.58 o 
   6   1   0      857.86      872.62     18.83 o 
   7   1   0      235.67      240.76     11.84 o 
   8   1   0      801.53      828.45     40.88 o 
   9   1   0      149.72      114.07     18.76 o 
  10   1   0     1613.56     1733.07     57.21 o 
  11   1   0      644.50      717.67     49.58 o 
  12   1   0        0.34        0.00     21.97 o 
 -13   2   0      114.92      122.14     30.99 o 
 -12   2   0      598.87      630.50     52.52 o 
 -11   2   0      122.14       70.53     37.46 o 
 -10   2   0     2318.36     2295.25     69.27 o 
  -9   2   0      573.24      623.34     33.99 o 
  -8   2   0      194.08      221.65     17.09 o 
  -7   2   0     3329.99     3478.13     61.26 o 
  -6   2   0     4505.37     4349.98     61.65 o 
  -5   2   0     3780.12     3960.53     50.68 o 
  -4   2   0     9355.56     9534.93    118.75 o 
  -3   2   0      186.48      166.90      7.89 o 
  -2   2   0     3310.03     3346.50     73.13 o 
  -1   2   0    35577.42    35759.36   1008.46 o 
   0   2   0     5915.33     6290.62    113.90 o 
   1   2   0      725.21      694.58     14.33 o 
   2   2   0    24231.17    24040.68    254.38 o 
   3   2   0      104.47      110.86      6.34 o 
   4   2   0     4240.08     4067.98     47.64 o 
   5   2   0     4466.96     4495.66     58.27 o 
   6   2   0        6.04       14.11      5.75 o 
   7   2   0     1864.61     1927.61     38.35 o 
   8   2   0      278.88      274.70     24.91 o 
   9   2   0       93.44       75.37     17.20 o 
  10   2   0     1388.76     1402.35     58.44 o 
  11   2   0      119.34       89.62     22.02 o 
 -13   3   0      633.68      665.74     55.06 o 
 -12   3   0       26.99       43.65     21.36 o 
 -11   3   0     1745.15     1646.18    110.68 o 
 -10   3   0     4913.88     4875.83    138.37 o 
  -9   3   0      456.46      465.47     22.86 o 
  -8   3   0     4973.00     4838.12     87.56 o 
  -7   3   0     9101.22     9781.95    124.26 o 
  -6   3   0      447.81      451.90     20.34 o 
  -5   3   0    17652.58    18269.41    241.17 o 
  -4   3   0      806.36      783.28     14.80 o 
  -3   3   0       31.72       18.37      5.05 o 
  -2   3   0     2120.69     1958.48     76.30 o 
  -1   3   0    34021.09    33543.78    956.90 o 
   0   3   0    65854.02    66727.54    858.32 o 
   1   3   0       86.55       78.75      5.27 o 
   2   3   0      534.99      573.45     13.43 o 
   3   3   0      240.42      225.34      9.49 o 
   4   3   0     4529.60     4471.07     50.31 o 
   5   3   0       73.89       61.01      6.23 o 
   6   3   0     1563.78     1588.14     34.45 o 
   7   3   0      765.95      771.64     27.47 o 
   8   3   0        0.26        3.99     12.79 o 
   9   3   0      258.27      305.68     34.17 o 
  10   3   0      183.51      147.52     24.73 o 
  11   3   0        2.51        4.58     19.42 o 
 -14   4   0      724.19      866.52     72.18 o 
 -13   4   0      781.41      743.42     97.61 o 
 -12   4   0      328.58      351.82     37.73 o 
 -11   4   0     3970.48     4060.06    184.57 o 
 -10   4   0     2210.45     2199.92     77.24 o 
  -9   4   0      752.80      720.28     67.37 o 
  -8   4   0     6410.04     6326.46    123.73 o 
  -7   4   0       97.03       96.98     11.97 o 
  -6   4   0     4897.26     5207.38     63.49 o 
  -5   4   0     2535.41     2414.12     38.30 o 
  -4   4   0      300.04      261.67     17.23 o 
  -3   4   0     1591.70     1556.35     50.93 o 
  -2   4   0      903.87      865.04     27.49 o 
  -1   4   0     1681.16     1958.58     50.52 o 
   0   4   0    11960.48    12103.96    152.63 o 
   1   4   0     4949.48     4635.72     67.19 o 
   2   4   0     4067.32     3878.85     51.02 o 
   3   4   0     3685.45     3616.06     47.44 o 
   4   4   0     3062.81     2997.13     50.50 o 
   5   4   0      543.25      503.27     18.70 o 
   6   4   0     1804.52     1734.89     41.79 o 
   7   4   0      286.38      291.37     28.18 o 
   8   4   0       25.85       39.77     19.11 o 
   9   4   0      478.91      501.36     43.79 o 
  10   4   0        2.59       11.05     22.45 o 
 -14   5   0      929.29      940.52     79.40 o 
 -13   5   0      152.51      114.44     58.09 o 
 -12   5   0     1878.89     1816.04     72.86 o 
 -11   5   0     4039.88     4109.14    148.14 o 
 -10   5   0        2.85       18.49     12.63 o 
  -9   5   0     1744.90     1696.82     58.06 o 
  -8   5   0     3213.71     3340.79     89.13 o 
  -7   5   0        6.44        1.79      7.04 o 
  -6   5   0    10053.99    10430.77    166.11 o 
  -5   5   0     5556.65     5707.40    109.98 o 
  -4   5   0      155.14      139.18     18.18 o 
  -3   5   0     5238.44     5098.62    139.19 o 
  -2   5   0     2711.26     2640.05     67.97 o 
  -1   5   0    13990.60    14212.22    260.27 o 
   0   5   0    12930.01    13260.13    153.76 o 
   1   5   0     1924.97     1849.19     35.15 o 
   2   5   0     4454.00     4257.44     58.99 o 
   3   5   0     2363.11     2181.87     42.27 o 
   4   5   0      435.37      438.78     18.63 o 
   5   5   0     1230.16     1168.23     34.32 o 
   6   5   0      271.18      273.66     20.61 o 
   7   5   0        0.56        0.00     12.78 o 
   8   5   0      151.83      167.11     29.08 o 
   9   5   0      197.58      188.79     31.82 o 
 -14   6   0      199.01      211.47     50.53 o 
 -13   6   0      395.21      369.49     41.59 o 
 -12   6   0     1318.52     1373.93     66.34 o 
 -11   6   0      284.94      284.86     25.33 o 
 -10   6   0     1329.82     1363.86     48.53 o 
  -9   6   0     2855.06     2870.22     75.88 o 
  -8   6   0      120.15      114.80     33.68 o 
  -7   6   0     2726.36     2774.85     82.24 o 
  -6   6   0     6020.60     6013.57    128.02 o 
  -5   6   0      247.95      288.40     19.55 o 
  -4   6   0     3944.25     3912.47     85.39 o 
  -3   6   0     2537.22     2388.14     78.74 o 
  -2   6   0       29.10        8.86      9.59 o 
  -1   6   0    14226.17    13700.51    217.34 o 
   0   6   0       17.10       12.85      4.82 o 
   1   6   0      343.93      340.08     14.76 o 
   2   6   0      799.54      802.61     27.98 o 
   3   6   0      187.94      159.05     15.75 o 
   4   6   0      617.26      594.78     23.31 o 
   5   6   0     2028.98     2084.57     61.29 o 
   6   6   0      102.75       96.05     17.02 o 
   7   6   0      295.58      358.69     36.97 o 
   8   6   0       96.31       91.40     26.41 o 
   9   6   0        3.77        0.43     22.32 o 
 -14   7   0       45.49       30.81     16.07 o 
 -13   7   0     1156.46     1192.21     66.68 o 
 -12   7   0      870.18      955.53    102.43 o 
 -11   7   0       97.86      166.36     43.31 o 
 -10   7   0     2643.70     2430.06    138.86 o 
  -9   7   0     3145.41     2894.76    149.17 o 
  -8   7   0       37.33       56.37     27.50 o 
  -7   7   0     5317.95     5352.58    124.05 o 
  -6   7   0      755.32      789.23     23.87 o 
  -5   7   0     1117.78     1074.75     38.49 o 
  -4   7   0     2435.76     2312.27     69.57 o 
  -3   7   0      462.74      513.01     43.22 o 
  -2   7   0     3466.00     3538.66     89.69 o 
  -1   7   0     4932.19     4896.01     82.21 o 
   0   7   0     1173.29     1281.23     36.52 o 
   1   7   0      732.46      782.25     36.41 o 
   2   7   0     4633.42     4446.52     91.97 o 
   3   7   0        8.08        0.00     10.75 o 
   4   7   0     2975.21     3009.79     68.03 o 
   5   7   0      723.26      714.76     35.29 o 
   6   7   0       91.48       98.97     18.66 o 
   7   7   0      193.96      179.13     30.98 o 
   8   7   0       30.02       21.58     22.85 o 
 -14   8   0      668.19      806.35    109.30 o 
 -13   8   0     1160.48     1242.18    123.05 o 
 -12   8   0        6.49       36.43     37.81 o 
 -11   8   0     1631.01     1662.20    117.55 o 
 -10   8   0     3605.04     3267.35    170.48 o 
  -9   8   0       49.07       45.37     28.87 o 
  -8   8   0     5023.72     4737.07    209.67 o 
  -7   8   0     3717.73     3773.17    117.61 o 
  -6   8   0      915.49     1026.36     53.44 o 
  -5   8   0     6168.68     6240.21    133.11 o 
  -4   8   0      613.25      595.48     33.74 o 
  -3   8   0      960.15      913.04     43.72 o 
  -2   8   0     3667.82     3640.00     63.68 o 
  -1   8   0      418.31      447.80     34.72 o 
   0   8   0      368.66      323.30     31.69 o 
   1   8   0     2739.57     2726.25     63.04 o 
   2   8   0       45.31       50.49     13.66 o 
   3   8   0      618.89      614.75     47.93 o 
   4   8   0       83.93       67.33     15.71 o 
   5   8   0        0.41        0.00     13.01 o 
   6   8   0        3.89        2.44     13.96 o 
   7   8   0       39.50       58.40     23.29 o 
 -13   9   0      852.48      873.72    105.18 o 
 -12   9   0      583.85      550.63     84.55 o 
 -11   9   0     4667.38     4380.30    219.98 o 
 -10   9   0      750.17      666.81     83.87 o 
  -9   9   0      425.34      327.22     56.37 o 
  -8   9   0      791.70      758.23     52.26 o 
  -7   9   0       13.76       23.09     20.62 o 
  -6   9   0     1393.61     1356.30     66.40 o 
  -5   9   0     2716.10     2732.60    100.33 o 
  -4   9   0       48.67       37.32     15.07 o 
  -3   9   0     1470.64     1442.39     58.29 o 
  -2   9   0     1379.07     1357.06     56.36 o 
  -1   9   0     1107.57      913.70     50.67 o 
   0   9   0      471.11      503.26     40.61 o 
   1   9   0      859.14      899.99     52.73 o 
   2   9   0       28.20       22.72     11.93 o 
   3   9   0      389.31      420.61     26.43 o 
   4   9   0      226.72      202.69     21.75 o 
   5   9   0      104.95       98.68     19.47 o 
   6   9   0      163.04      150.08     21.91 o 
 -13  10   0       19.50       13.75     41.93 o 
 -12  10   0     1586.59     1537.78    134.05 o 
 -11  10   0     1319.69     1183.07    112.05 o 
 -10  10   0       55.82       57.74     37.81 o 
  -9  10   0     3009.18     2881.70    163.61 o 
  -8  10   0     1045.37      882.13    140.24 o 
  -7  10   0     4544.12     4130.71    136.85 o 
  -6  10   0     5310.81     5457.35    166.42 o 
  -5  10   0      804.44      763.48    191.11 o 
  -4  10   0      679.71      729.87     44.25 o 
  -3  10   0     3565.63     3576.94    102.64 o 
  -2  10   0       48.26       37.35     28.41 o 
  -1  10   0     2330.92     2290.51     81.50 o 
   0  10   0      197.90      213.24     51.82 o 
   1  10   0      139.03      105.97     24.98 o 
   2  10   0      387.05      403.87     24.51 o 
   3  10   0      135.88      127.69     24.25 o 
   4  10   0       34.91       34.15     15.34 o 
   5  10   0       18.30       20.76     17.50 o 
 -13  11   0      568.86      495.64     85.24 o 
 -12  11   0     1214.68     1134.26    119.61 o 
 -11  11   0      206.36      194.54     57.74 o 
 -10  11   0     1325.58     1148.69    109.99 o 
  -9  11   0     1327.94     1631.96    123.74 o 
  -8  11   0        0.75        0.00     20.63 o 
  -7  11   0     2001.27     2101.80     98.30 o 
  -6  11   0     3901.97     3816.47    136.55 o 
  -5  11   0       14.27        0.00     20.14 o 
  -4  11   0     1027.91      898.84    118.93 o 
  -3  11   0      187.57      153.85     26.95 o 
  -2  11   0      310.76      322.58     36.50 o 
  -1  11   0      547.94      570.67     55.87 o 
   0  11   0      178.23      210.71     31.85 o 
   1  11   0       70.74       79.31     24.45 o 
   2  11   0       61.30       49.52     21.43 o 
   3  11   0        3.16        0.63     18.58 o 
 -12  12   0      380.27      211.73     59.12 o 
 -11  12   0      468.04      508.01     85.24 o 
 -10  12   0     1671.70     1383.11    127.86 o 
  -9  12   0      609.06      511.45     83.87 o 
  -8  12   0      617.02      592.84     59.02 o 
  -7  12   0     1822.81     1816.80     91.29 o 
  -6  12   0      267.23      155.99     35.22 o 
  -5  12   0      370.43      341.29     59.81 o 
  -4  12   0      476.78      572.63    106.90 o 
  -3  12   0       52.23        5.84     20.74 o 
  -2  12   0      605.74      576.58     50.11 o 
  -1  12   0      173.09      204.93     78.44 o 
   0  12   0      119.73       79.84     26.06 o 
   1  12   0      296.18      283.34     33.19 o 
   2  12   0       80.96       77.47     24.02 o 
 -11  13   0     1116.36      788.48    108.61 o 
 -10  13   0      684.96      765.11    107.24 o 
  -9  13   0       58.42       25.43     41.93 o 
  -8  13   0      932.39      938.65     76.02 o 
  -7  13   0      161.70      189.96     41.50 o 
  -6  13   0       61.40       35.28     30.93 o 
  -5  13   0      527.96      479.53     60.03 o 
  -4  13   0      124.07       84.21     32.87 o 
  -3  13   0       67.06       66.82     62.90 o 
  -2  13   0      260.57      265.44     37.07 o 
  -1  13   0        5.86       11.44     21.57 o 
   0  13   0        2.33       11.20     19.26 o 
 -10  14   0       31.63        0.00     41.25 o 
  -9  14   0      362.10      492.89     94.18 o 
  -8  14   0      429.36      416.64     58.18 o 
  -7  14   0       16.28       40.93     30.88 o 
  -6  14   0      291.93      339.85     57.74 o 
  -5  14   0      354.39      456.66     62.14 o 
  -4  14   0       10.98        2.39     29.90 o 
  -3  14   0      178.48      110.43     41.18 o 
   2 -14   1      350.68      287.52     64.27 o 
   3 -14   1      174.81      158.81     44.43 o 
   4 -14   1       24.90       36.48     40.21 o 
   5 -14   1      361.54      335.82    104.83 o 
   6 -14   1      174.31      191.81     46.68 o 
   7 -14   1       40.86       47.74     32.30 o 
   8 -14   1      544.53      431.35     59.54 o 
   9 -14   1      512.71      584.31    102.43 o 
   0 -13   1        8.58        0.00     20.02 o 
   1 -13   1       13.19        0.00     20.48 o 
   2 -13   1      397.68      392.48     43.49 o 
   3 -13   1        9.45        0.00     33.00 o 
   4 -13   1      205.77      154.85     38.36 o 
   5 -13   1      426.37      414.91     56.14 o 
   6 -13   1       37.92       20.95     28.77 o 
   7 -13   1      564.75      485.35     59.05 o 
   8 -13   1      728.52      762.68     71.06 o 
   9 -13   1        5.89       19.25     38.50 o 
  10 -13   1      799.68      961.71    118.24 o 
  11 -13   1     1033.98     1073.76    126.49 o 
  -2 -12   1      144.37      143.62     27.97 o 
  -1 -12   1      231.50      301.31     40.23 o 
   0 -12   1       86.74       90.62     27.22 o 
   1 -12   1      283.16      279.64     37.42 o 
   2 -12   1      592.14      711.53     58.02 o 
   3 -12   1       63.63       73.15     30.21 o 
   4 -12   1      930.36      914.68     74.96 o 
   5 -12   1      456.33      429.34     54.15 o 
   6 -12   1       50.97       27.74     25.10 o 
   7 -12   1     1830.03     1918.90     95.62 o 
   8 -12   1      429.75      442.87     53.44 o 
   9 -12   1     1079.14     1046.27    112.74 o 
  10 -12   1      698.23      708.74     98.30 o 
  11 -12   1      257.19      267.41     70.81 o 
  12 -12   1      780.56      779.54    105.86 o 
  -3 -11   1       98.45       73.87     14.86 o 
  -2 -11   1      277.49      227.47     34.61 o 
  -1 -11   1        5.49        0.00     16.76 o 
   0 -11   1       43.60       28.92     20.12 o 
   1 -11   1     1660.37     1767.15     83.39 o 
   2 -11   1       11.22       14.78     17.45 o 
   3 -11   1      463.72      604.40     45.63 o 
   4 -11   1      272.45      275.50     49.49 o 
   5 -11   1      244.91      299.11    111.02 o 
   6 -11   1      483.79      462.66     52.93 o 
   7 -11   1      527.56      532.48     56.03 o 
   8 -11   1       28.46       37.41     25.71 o 
   9 -11   1     3277.68     3212.36    183.54 o 
  10 -11   1      206.98      101.74     46.06 o 
  11 -11   1      230.15      250.22     61.18 o 
  12 -11   1     1190.10     1035.96    116.86 o 
  13 -11   1      279.98      259.85     67.37 o 
  -5 -10   1       23.84       23.45     16.17 o 
  -4 -10   1       31.72        0.00     13.83 o 
  -3 -10   1      134.72      147.76     21.44 o 
  -2 -10   1      272.07      261.12     21.58 o 
  -1 -10   1      372.56      362.00     43.17 o 
   0 -10   1      111.32      171.42     27.71 o 
   1 -10   1     2275.49     2227.75     80.10 o 
   2 -10   1      585.44      536.89     42.06 o 
   3 -10   1      754.83      721.84     45.60 o 
   4 -10   1      361.20      344.08     43.67 o 
   5 -10   1     1375.11     1390.14     86.62 o 
   6 -10   1     7242.91     7486.11    209.23 o 
   7 -10   1      117.82       99.81     29.38 o 
   8 -10   1     1961.36     2021.59     88.27 o 
   9 -10   1     1411.05     1359.05    107.24 o 
  10 -10   1        6.76        0.00     26.12 o 
  11 -10   1     2600.22     2529.74    158.80 o 
  12 -10   1     1568.67     1558.40    134.74 o 
  13 -10   1      130.97      117.55     52.93 o 
  -6  -9   1      183.21      208.35     25.66 o 
  -5  -9   1       15.20       13.87     14.44 o 
  -4  -9   1      113.09      134.19     26.69 o 
  -3  -9   1      679.67      687.61     36.51 o 
  -2  -9   1      121.37      108.82     17.40 o 
  -1  -9   1     1622.56     1528.84     48.52 o 
   0  -9   1      678.68      735.45     46.55 o 
   1  -9   1      357.66      420.96     42.67 o 
   2  -9   1     3634.13     3603.75     99.98 o 
   3  -9   1     1921.28     2047.58    161.61 o 
   4  -9   1      816.86      814.63     42.93 o 
   5  -9   1     1497.37     1292.68     66.19 o 
   6  -9   1     2073.38     1902.01     80.58 o 
   7  -9   1        9.43       12.39     17.91 o 
   8  -9   1     3380.67     3371.38    152.95 o 
   9  -9   1      149.89       96.24     37.12 o 
  10  -9   1      855.03      956.21     96.93 o 
  11  -9   1     4999.97     4992.11    241.29 o 
  12  -9   1      103.93       69.43     38.50 o 
  13  -9   1     1364.57     1361.11    129.24 o 
  -7  -8   1       35.55       32.65     23.19 o 
  -6  -8   1       81.37       95.42     19.38 o 
  -5  -8   1       10.03        0.00     12.64 o 
  -4  -8   1      607.06      683.13     38.07 o 
  -3  -8   1       56.37       64.04     15.85 o 
  -2  -8   1      564.88      546.56     30.21 o 
  -1  -8   1     1264.49     1257.69     39.94 o 
   0  -8   1     1807.37     1814.73     37.06 o 
   1  -8   1     2736.40     2693.96     84.11 o 
   2  -8   1     1603.50     1640.27     95.90 o 
   3  -8   1      287.51      261.08     11.69 o 
   4  -8   1      274.71      274.84     24.67 o 
   5  -8   1     2294.60     2228.70     84.16 o 
   6  -8   1      396.72      430.79     39.72 o 
   7  -8   1     3881.33     3885.41    450.27 o 
   8  -8   1     3265.05     3083.60    102.96 o 
   9  -8   1     1704.93     1700.01    114.80 o 
  10  -8   1     2198.17     1974.30    127.17 o 
  11  -8   1     1954.63     1830.62    127.86 o 
  12  -8   1      412.63      362.96     70.81 o 
  13  -8   1     2265.43     2333.82    158.80 o 
  -8  -7   1       59.19       55.75     24.67 o 
  -7  -7   1      204.52      178.60     31.17 o 
  -6  -7   1        0.45        0.00     12.60 o 
  -5  -7   1      476.51      533.24     31.25 o 
  -4  -7   1     1237.14     1249.99     50.80 o 
  -3  -7   1       14.50       13.17     13.30 o 
  -2  -7   1     2207.63     2055.33     54.89 o 
  -1  -7   1     1157.81     1098.16     35.70 o 
   0  -7   1     1297.83     1381.55     29.03 o 
   1  -7   1    12003.42    12315.72    181.60 o 
   2  -7   1      488.38      409.28     23.47 o 
   3  -7   1      341.89      370.78     47.05 o 
   4  -7   1     4996.51     5003.83    138.22 o 
   5  -7   1     1084.38     1148.37     86.27 o 
   6  -7   1     5809.33     5990.51     90.74 o 
   7  -7   1     4580.32     4716.97    132.91 o 
   8  -7   1        3.82       27.50     25.43 o 
   9  -7   1     2883.54     2985.50    153.98 o 
  10  -7   1     2737.84     2696.11     73.56 o 
  11  -7   1       93.83      105.66     16.88 o 
  12  -7   1     1491.35     1504.76     81.12 o 
  13  -7   1      790.64      832.66     44.17 o 
  14  -7   1       12.86        0.00     22.00 o 
  -9  -6   1       51.24       64.65     25.81 o 
  -8  -6   1      364.36      359.21     39.98 o 
  -7  -6   1      210.75      156.05     27.50 o 
  -6  -6   1      243.91      258.17     23.30 o 
  -5  -6   1     1571.66     1666.88     47.79 o 
  -4  -6   1      814.12      775.09     35.03 o 
  -3  -6   1     2809.15     2615.38     49.53 o 
  -2  -6   1     5050.54     5017.83     93.32 o 
  -1  -6   1      929.15      979.09     28.00 o 
   0  -6   1      903.13      862.05     29.47 o 
   1  -6   1    13762.86    13747.25    174.51 o 
   2  -6   1       82.46       86.03      7.54 o 
   3  -6   1     7555.11     7581.16    228.02 o 
   4  -6   1      220.23      238.99     23.06 o 
   5  -6   1     2926.91     3007.59     49.00 o 
   6  -6   1     8960.12     8704.67    144.07 o 
   7  -6   1     1465.31     1553.73     93.15 o 
   8  -6   1     2967.70     3042.71     81.73 o 
   9  -6   1     1002.06     1066.89     42.53 o 
  10  -6   1     1296.43     1235.08     49.85 o 
  11  -6   1     1507.24     1667.05    104.15 o 
  12  -6   1     3122.49     3510.18    196.60 o 
  13  -6   1      365.39      315.20     59.46 o 
  14  -6   1      305.41      217.00     63.59 o 
 -10  -5   1       12.33        6.78     22.04 o 
  -9  -5   1      452.88      424.73     43.28 o 
  -8  -5   1      633.23      666.07     82.32 o 
  -7  -5   1       78.59       66.90     17.88 o 
  -6  -5   1      678.31      643.82     34.12 o 
  -5  -5   1     1439.44     1475.59     38.64 o 
  -4  -5   1        8.39        5.80      7.27 o 
  -3  -5   1     1092.49     1024.88     25.43 o 
  -2  -5   1     4095.06     4169.86     55.69 o 
  -1  -5   1      329.61      357.13     14.96 o 
   0  -5   1    24867.31    25513.99    312.83 o 
   1  -5   1      512.74      514.52     11.39 o 
   2  -5   1     5761.34     6039.11    120.21 o 
   3  -5   1     6206.01     5762.26    154.67 o 
   4  -5   1      159.03      146.84     10.42 o 
   5  -5   1    15489.53    16071.20    216.97 o 
   6  -5   1    13789.66    14393.40    177.01 o 
   7  -5   1        0.04        0.00      7.14 o 
   8  -5   1     3548.41     3844.75    103.14 o 
   9  -5   1      800.96      755.53     38.90 o 
  10  -5   1       89.29       57.00     18.01 o 
  11  -5   1     3407.42     3511.46    239.23 o 
  12  -5   1      954.00      919.64     53.19 o 
  13  -5   1       53.71       32.11     21.36 o 
 -10  -4   1      159.81      131.28     28.63 o 
  -9  -4   1      703.13      724.31     51.25 o 
  -8  -4   1      357.16      348.67     35.18 o 
  -7  -4   1      201.60      218.48     20.93 o 
  -6  -4   1      874.78      856.60     27.62 o 
  -5  -4   1      194.43      173.64     12.24 o 
  -4  -4   1     1845.90     1932.17     32.17 o 
  -3  -4   1     5887.48     5765.38     68.89 o 
  -2  -4   1       64.95       84.15      8.55 o 
  -1  -4   1     4192.89     4032.46     50.78 o 
   0  -4   1    24668.49    25376.98    308.11 o 
   1  -4   1     8436.05     9160.06    115.86 o 
   2  -4   1     6887.44     6908.38    240.26 o 
   3  -4   1     2439.35     2463.34     42.62 o 
   4  -4   1     1206.00     1180.21     19.49 o 
   5  -4   1     9644.22     9929.15    138.08 o 
   6  -4   1     6369.00     6258.42     97.90 o 
   7  -4   1      539.39      489.56     15.62 o 
   8  -4   1     3236.93     3185.20     92.47 o 
   9  -4   1       15.88        8.29     20.62 o 
  10  -4   1     2894.36     3030.54     98.42 o 
  11  -4   1     2896.89     2992.19    174.95 o 
  12  -4   1       68.62       86.42     23.51 o 
  13  -4   1      580.86      620.96     52.22 o 
 -11  -3   1        4.10        0.00     17.13 o 
 -10  -3   1      491.56      465.18     36.69 o 
  -9  -3   1      529.11      496.98     46.35 o 
  -8  -3   1       22.08        9.66     13.14 o 
  -7  -3   1      758.45      752.69     47.78 o 
  -6  -3   1     1339.78     1329.22     28.77 o 
  -5  -3   1      891.14      916.27     18.36 o 
  -4  -3   1     6923.55     6578.17     80.82 o 
  -3  -3   1      184.62      247.92      8.77 o 
  -2  -3   1     3641.90     3820.22     49.37 o 
  -1  -3   1     2169.07     2526.31     36.48 o 
   0  -3   1       63.56       70.34      3.90 o 
   1  -3   1     9693.30    10147.40    151.53 o 
   2  -3   1     3561.78     3764.75     65.67 o 
   3  -3   1     4222.66     4322.51     62.65 o 
   4  -3   1     2959.68     3067.44     42.81 o 
   5  -3   1     9528.93     9922.52    125.79 o 
   6  -3   1       42.92       40.70      5.35 o 
   7  -3   1     6468.62     6436.63     87.06 o 
   8  -3   1     1166.88     1188.51     33.84 o 
   9  -3   1        6.00        0.00     13.48 o 
  10  -3   1     5911.51     6112.66    166.40 o 
  11  -3   1      464.78      470.04     48.12 o 
  12  -3   1      505.56      521.10     60.84 o 
  13  -3   1      527.62      573.27     53.41 o 
 -11  -2   1      235.94      263.47     39.89 o 
 -10  -2   1     1100.09     1108.44     49.21 o 
  -9  -2   1       56.80       32.03     14.87 o 
  -8  -2   1     1494.94     1401.93     46.87 o 
  -7  -2   1     1305.49     1253.37     32.67 o 
  -6  -2   1      316.66      358.04     12.93 o 
  -5  -2   1     3895.21     3910.27     47.54 o 
  -4  -2   1     1215.19     1140.61     20.34 o 
  -3  -2   1     1863.43     1956.38     27.25 o 
  -2  -2   1     8188.92     8050.48     90.94 o 
  -1  -2   1    14784.54    14865.36    168.88 o 
   0  -2   1     5467.56     5797.18     81.45 o 
   1  -2   1    11368.87    12303.01    214.24 o 
   2  -2   1     8436.64     9429.29    115.83 o 
   3  -2   1      125.75      132.58      5.80 o 
   4  -2   1    33807.41    34398.80    449.82 o 
   5  -2   1     4299.51     4715.37     60.30 o 
   6  -2   1     8352.09     8359.40    102.11 o 
   7  -2   1     5597.49     5537.92     78.92 o 
   8  -2   1      181.62      196.78     16.94 o 
   9  -2   1      605.59      542.50     33.14 o 
  10  -2   1     1711.82     1713.70    112.39 o 
  11  -2   1      193.12      147.40     40.21 o 
  12  -2   1      378.75      382.89     44.24 o 
  13  -2   1      296.47      300.54     47.09 o 
 -12  -1   1      147.23      102.30     25.68 o 
 -11  -1   1     1176.93     1189.19     58.68 o 
 -10  -1   1      710.58      649.81     54.72 o 
  -9  -1   1       94.43      106.09     17.80 o 
  -8  -1   1     2777.68     2760.11     63.53 o 
  -7  -1   1      763.67      786.57     21.10 o 
  -6  -1   1     2912.58     2934.12     42.58 o 
  -5  -1   1     6117.83     6074.86     69.23 o 
  -4  -1   1       71.88       75.16      6.22 o 
  -3  -1   1     2860.51     2864.32     35.06 o 
  -2  -1   1      153.93      115.02      5.49 o 
  -1  -1   1     3221.23     3056.96     45.60 o 
   0  -1   1    17133.89    17201.18    277.82 o 
   1  -1   1     4025.69     4317.52     60.51 o 
   2  -1   1      255.86      245.67      9.30 o 
   3  -1   1     9281.44     9995.32    150.42 o 
   4  -1   1     7374.38     7446.52     96.22 o 
   5  -1   1      562.21      559.21     14.47 o 
   6  -1   1     4630.29     4347.48     60.15 o 
   7  -1   1        9.28        8.74      6.22 o 
   8  -1   1      764.44      734.04     27.60 o 
   9  -1   1      735.91      836.18     35.42 o 
  10  -1   1       52.79       41.51     17.49 o 
  11  -1   1     1023.78     1018.06     62.76 o 
  12  -1   1      721.84      759.62     59.24 o 
 -12   0   1      241.78      214.31     31.56 o 
 -11   0   1      758.87      698.79     45.02 o 
 -10   0   1       23.93       16.65     15.74 o 
  -9   0   1     1253.68     1266.12     49.56 o 
  -8   0   1     1919.84     1809.90     67.93 o 
  -7   0   1        2.40        0.00      5.34 o 
  -6   0   1     5948.11     6176.84     69.98 o 
  -5   0   1     2993.40     2883.09     36.20 o 
  -4   0   1      612.52      586.59     11.89 o 
  -3   0   1     4484.19     4619.34     56.97 o 
  -2   0   1     1901.75     1767.31     31.14 o 
  -1   0   1     3703.66     3853.31     75.52 o 
   1   0   1       33.57        0.00      3.69 o 
   2   0   1     5993.83     6187.76     96.17 o 
   3   0   1    14346.77    14694.39    154.42 o 
   4   0   1      173.37      184.75     10.44 o 
   5   0   1     7945.19     7771.40     84.78 o 
   6   0   1     2296.40     2329.83     38.58 o 
   7   0   1      424.96      444.01     20.32 o 
   8   0   1     1509.43     1596.51     42.17 o 
   9   0   1     1400.77     1394.67     46.83 o 
  10   0   1     1005.25      972.42     50.28 o 
  11   0   1      392.49      427.59     46.05 o 
  12   0   1      160.23      169.56     35.00 o 
 -13   1   1      248.73      317.22     42.68 o 
 -12   1   1     1011.56      933.84     91.77 o 
 -11   1   1      127.66      132.27     39.31 o 
 -10   1   1      564.68      509.60     39.59 o 
  -9   1   1     2427.12     2518.51     61.22 o 
  -8   1   1      222.09      211.58     14.41 o 
  -7   1   1      472.49      488.66     18.21 o 
  -6   1   1     5931.10     6076.73     88.03 o 
  -5   1   1     1448.56     1536.11     27.57 o 
  -4   1   1    14414.78    14106.57    191.32 o 
  -3   1   1     3476.53     3752.58     69.39 o 
  -2   1   1     1075.51     1083.21     21.00 o 
  -1   1   1    40085.79    37844.23   1206.76 o 
   0   1   1    11190.31    11734.39    238.42 o 
   1   1   1     7350.32     7579.59     95.23 o 
   2   1   1    14860.50    14903.40    168.36 o 
   3   1   1     1919.07     1985.84     26.78 o 
   4   1   1     4982.23     4883.21     56.65 o 
   5   1   1     7035.09     6821.17     77.46 o 
   6   1   1        5.49        1.48      4.68 o 
   7   1   1     2003.60     2026.28     33.66 o 
   8   1   1      366.75      413.11     34.43 o 
   9   1   1      135.63      123.57     19.49 o 
  10   1   1     2295.35     2193.94     66.05 o 
  11   1   1      193.47      201.92     30.23 o 
  12   1   1       67.99       37.64     27.92 o 
 -13   2   1      361.91      323.56     71.49 o 
 -12   2   1      356.85      346.17     40.13 o 
 -11   2   1      239.73      191.78     49.84 o 
 -10   2   1     1290.30     1349.96     50.75 o 
  -9   2   1     1447.64     1363.83     47.26 o 
  -8   2   1      331.96      319.63     27.48 o 
  -7   2   1     9459.48     9048.42    147.24 o 
  -6   2   1     2235.47     2351.06     42.33 o 
  -5   2   1     5183.00     5136.23     68.60 o 
  -4   2   1    22517.92    23706.41    309.40 o 
  -3   2   1      269.09      263.21      7.45 o 
  -2   2   1    11154.80    11859.83    244.01 o 
  -1   2   1     3693.26     3879.16    125.11 o 
   0   2   1    10572.78    11137.07    233.32 o 
   1   2   1      952.80     1088.27     16.73 o 
   2   2   1     2815.73     2824.11     36.64 o 
   3   2   1      690.37      763.93     14.34 o 
   4   2   1     9244.71     8877.00     96.69 o 
   5   2   1     4851.06     4884.48     65.85 o 
   6   2   1      383.20      346.50     14.06 o 
   7   2   1     2454.37     2493.64     48.86 o 
   8   2   1      389.23      397.11     29.06 o 
   9   2   1      296.45      306.97     28.25 o 
  10   2   1     1001.96      976.63     90.69 o 
  11   2   1       89.50       45.90     26.65 o 
 -13   3   1      476.12      418.39     44.10 o 
 -12   3   1        5.03        0.00     16.54 o 
 -11   3   1     1145.65     1161.02     59.00 o 
 -10   3   1     4721.88     4586.23     99.77 o 
  -9   3   1      331.59      347.09     20.24 o 
  -8   3   1     7425.66     7206.84    263.74 o 
  -7   3   1    10146.62    10474.20    164.42 o 
  -6   3   1     2052.27     2195.38     39.01 o 
  -5   3   1    11661.96    12185.08    148.57 o 
  -4   3   1      875.77      936.49     21.31 o 
  -3   3   1      431.60      448.74     23.37 o 
  -2   3   1      164.59      142.30     20.62 o 
  -1   3   1     2827.98     2986.48     76.50 o 
   0   3   1     8884.11     9275.28    160.91 o 
   1   3   1    14914.62    14193.51    163.42 o 
   2   3   1     1187.58     1182.44     20.98 o 
   3   3   1     3450.62     3336.53     43.26 o 
   4   3   1     2896.98     2841.76     38.02 o 
   5   3   1        1.46        1.01      5.38 o 
   6   3   1     1054.18     1028.37     27.45 o 
   7   3   1      964.30      991.32     31.27 o 
   8   3   1       29.84       14.34     13.98 o 
   9   3   1     1000.10     1079.64     58.32 o 
  10   3   1       10.36       14.57     22.07 o 
 -14   4   1      845.35      930.41     61.26 o 
 -13   4   1      354.02      378.39     53.62 o 
 -12   4   1     1040.28     1029.36     56.63 o 
 -11   4   1     4678.50     4388.16    175.64 o 
 -10   4   1      987.47      947.77    104.83 o 
  -9   4   1     3368.12     3340.66     77.82 o 
  -8   4   1     4329.63     4206.63     75.85 o 
  -7   4   1      831.98      807.79     19.18 o 
  -6   4   1     3991.79     3941.94     45.70 o 
  -5   4   1     8332.80     8350.42    115.83 o 
  -4   4   1      286.47      259.85     10.25 o 
  -3   4   1     2578.12     2503.53     55.99 o 
  -2   4   1     2235.67     2280.62     53.43 o 
  -1   4   1     3443.56     3623.49     97.69 o 
   0   4   1     9531.11     9465.54    109.89 o 
   1   4   1       82.41       89.73      7.63 o 
   2   4   1     2677.89     2501.06     34.03 o 
   3   4   1     2964.07     2796.47     41.66 o 
   4   4   1      616.51      580.46     18.49 o 
   5   4   1     1493.30     1441.76     36.11 o 
   6   4   1     1218.98     1290.11     39.53 o 
   7   4   1       31.49       52.28     16.96 o 
   8   4   1        6.19       10.15     16.59 o 
   9   4   1     1034.27     1086.49     60.92 o 
  10   4   1       33.62       16.72     23.30 o 
 -14   5   1     1325.57     1405.38     73.55 o 
 -13   5   1        7.94        0.00     16.19 o 
 -12   5   1     2718.28     2912.48    152.27 o 
 -11   5   1     2383.13     2297.86     79.05 o 
 -10   5   1        3.90        2.75     11.48 o 
  -9   5   1     5420.12     5357.36    132.00 o 
  -8   5   1     2847.21     2841.95     45.48 o 
  -7   5   1     2802.94     2871.97     44.27 o 
  -6   5   1     6502.66     6485.56    106.44 o 
  -5   5   1     4523.51     4635.89     70.96 o 
  -4   5   1     1289.30     1296.61     30.92 o 
  -3   5   1     6241.60     6301.76    124.09 o 
  -2   5   1     2346.45     2609.30     63.94 o 
  -1   5   1    15921.69    16437.27    297.62 o 
   0   5   1     2028.51     1910.53     32.01 o 
   1   5   1     2463.26     2478.72     42.84 o 
   2   5   1     4299.43     4227.05     67.69 o 
   3   5   1     3269.24     3255.11     51.94 o 
   4   5   1      502.42      444.02     18.37 o 
   5   5   1     1216.99     1290.25     36.47 o 
   6   5   1      985.12     1029.99     35.19 o 
   7   5   1        1.16        0.00     13.67 o 
   8   5   1      295.91      278.88     34.51 o 
   9   5   1      176.22      178.13     31.61 o 
 -14   6   1       80.66       69.43     26.81 o 
 -13   6   1      516.51      556.77     36.22 o 
 -12   6   1     1157.56     1277.91     50.84 o 
 -11   6   1      154.77      163.37     17.87 o 
 -10   6   1     3433.35     3425.46    171.17 o 
  -9   6   1     5355.17     5046.42    214.48 o 
  -8   6   1      591.55      707.36     68.74 o 
  -7   6   1     2803.72     2903.20     48.25 o 
  -6   6   1     6347.87     6420.90     95.01 o 
  -5   6   1       13.90       27.88      6.21 o 
  -4   6   1     4452.70     4493.08     96.57 o 
  -3   6   1     4122.67     3997.90    102.28 o 
  -2   6   1      125.39       87.64     14.33 o 
  -1   6   1    25059.84    25310.15    449.41 o 
   0   6   1     1335.76     1358.94     32.07 o 
   1   6   1     3497.91     3541.05     63.74 o 
   2   6   1     1775.96     1757.62     48.86 o 
   3   6   1       29.73       38.17     10.54 o 
   4   6   1      960.23      948.14     27.73 o 
   5   6   1     1129.96     1137.37     40.55 o 
   6   6   1      146.30      145.71     19.10 o 
   7   6   1      134.24      126.54     26.60 o 
   8   6   1      255.09      273.22     35.84 o 
 -14   7   1       61.30       33.68     43.31 o 
 -13   7   1     1244.92     1494.47    132.67 o 
 -12   7   1      368.09      341.65     65.31 o 
 -11   7   1      310.22      320.34     58.43 o 
 -10   7   1     2509.93     2665.85    146.42 o 
  -9   7   1     1500.90     1297.87     90.74 o 
  -8   7   1      206.81      212.42     41.93 o 
  -7   7   1     3421.48     3388.55     99.05 o 
  -6   7   1      985.77     1014.45     25.94 o 
  -5   7   1     2083.86     2024.95     71.57 o 
  -4   7   1     5213.75     5095.82    111.69 o 
  -3   7   1        3.49        8.43      9.87 o 
  -2   7   1     2528.11     2554.73     72.30 o 
  -1   7   1     1409.82     1413.79     33.25 o 
   0   7   1        2.87       13.18     11.94 o 
   1   7   1      915.01      898.89     31.36 o 
   2   7   1      903.35      905.36     32.00 o 
   3   7   1       37.04       34.42     11.71 o 
   4   7   1     1893.70     1958.13     52.36 o 
   5   7   1      313.89      282.61     24.03 o 
   6   7   1      104.37       94.35     20.78 o 
   7   7   1       52.41       37.79     22.32 o 
 -14   8   1      483.63      333.40     72.87 o 
 -13   8   1      757.79      729.36     97.61 o 
 -12   8   1       13.84        0.00     31.62 o 
 -11   8   1     2790.67     2735.28    156.73 o 
 -10   8   1     3374.10     3094.81    162.23 o 
  -9   8   1      272.68      232.35     46.75 o 
  -8   8   1     4067.95     4012.52    184.92 o 
  -7   8   1      743.61      793.16     49.32 o 
  -6   8   1      570.61      503.34     36.91 o 
  -5   8   1     3979.98     3947.22    109.05 o 
  -4   8   1      866.99      908.78     41.16 o 
  -3   8   1      991.89     1011.84     44.08 o 
  -2   8   1     2092.68     2099.63     68.51 o 
  -1   8   1      204.15      195.31     31.90 o 
   0   8   1      629.71      685.64     50.94 o 
   1   8   1     4991.29     4879.29     93.69 o 
   2   8   1        9.26        0.00      9.06 o 
   3   8   1     1140.65     1114.02     39.02 o 
   4   8   1      175.35      183.99     35.24 o 
   5   8   1        9.17        4.89     14.20 o 
   6   8   1       93.02       81.26     20.02 o 
   7   8   1       38.91       12.05     21.91 o 
 -14   9   1     1025.03     1082.01    122.36 o 
 -13   9   1      337.87      426.21     80.43 o 
 -12   9   1      783.75      601.50     83.87 o 
 -11   9   1     3174.15     2919.51    168.42 o 
 -10   9   1      116.08      140.24     43.31 o 
  -9   9   1     1652.09     1741.94    115.49 o 
  -8   9   1     2357.75     2350.81    174.95 o 
  -7   9   1       23.14       13.65     17.42 o 
  -6   9   1     2669.26     2659.31    206.57 o 
  -5   9   1     1888.53     2055.62     65.44 o 
  -4   9   1        1.36       20.80     13.68 o 
  -3   9   1     1795.69     1831.99     88.47 o 
  -2   9   1     2751.62     2749.78    128.83 o 
  -1   9   1      948.46     1082.45     55.31 o 
   0   9   1     1185.51     1233.50     58.78 o 
   1   9   1       55.25       27.65     15.31 o 
   2   9   1      185.83      200.14     29.09 o 
   3   9   1      194.47      195.37     19.99 o 
   4   9   1       29.77       22.04     13.66 o 
   5   9   1       99.78      122.71     24.37 o 
 -13  10   1       67.48        0.00     36.43 o 
 -12  10   1     1768.90     1753.63    134.05 o 
 -11  10   1     1448.02     1423.67    113.43 o 
 -10  10   1      666.74      714.93     87.30 o 
  -9  10   1     3372.00     3164.24    171.17 o 
  -8  10   1       75.50       79.13     24.29 o 
  -7  10   1      811.06      766.53     57.14 o 
  -6  10   1     2174.51     2285.78     94.27 o 
  -5  10   1      536.45      540.37     49.08 o 
  -4  10   1     1250.60     1266.91     55.31 o 
  -3  10   1     1551.65     1599.03     77.92 o 
  -2  10   1       15.61       22.69     17.36 o 
  -1  10   1      814.51      849.54     51.14 o 
   0  10   1      256.36      271.95     34.02 o 
   1  10   1       55.22       24.11     17.60 o 
   2  10   1      181.68      190.86     26.51 o 
   3  10   1      170.58      150.96     21.34 o 
   4  10   1        0.33        0.00     13.22 o 
 -13  11   1      610.45      654.43     96.24 o 
 -12  11   1     1147.90     1198.19    119.61 o 
 -11  11   1        7.20        2.75     32.31 o 
 -10  11   1     1361.74     1344.61    118.24 o 
  -9  11   1     1688.42     1488.28    117.55 o 
  -8  11   1        9.91        0.00     25.43 o 
  -7  11   1     2560.04     2388.87    101.69 o 
  -6  11   1     1943.26     1835.35     87.92 o 
  -5  11   1      604.50      575.12     55.80 o 
  -4  11   1     1152.31     1275.91     68.87 o 
  -3  11   1       40.29       56.12     28.62 o 
  -2  11   1      235.74      185.04     29.21 o 
  -1  11   1      285.04      289.33     35.10 o 
   0  11   1       50.27       60.57     19.00 o 
   1  11   1      337.91      298.78     32.57 o 
   2  11   1      150.42      178.55     32.25 o 
   3  11   1       47.77       40.10     21.66 o 
 -12  12   1      261.96      199.35     60.49 o 
 -11  12   1      692.77      644.81     94.87 o 
 -10  12   1     2075.28     1890.43    138.17 o 
  -9  12   1      107.62       95.55     44.00 o 
  -8  12   1      704.89      824.29     66.61 o 
  -7  12   1      596.47      644.78    101.40 o 
  -6  12   1        0.62       12.03     23.48 o 
  -5  12   1      721.42      811.02     69.26 o 
  -4  12   1      466.98      478.10     47.88 o 
  -3  12   1        7.90        0.00     18.81 o 
  -2  12   1      471.39      504.58     39.96 o 
  -1  12   1       67.59       82.49     21.31 o 
   0  12   1       20.83       27.12     17.84 o 
   1  12   1      183.81      217.21     30.11 o 
 -11  13   1     1527.06     1585.21    143.67 o 
 -10  13   1      464.60      413.83     79.05 o 
  -9  13   1      217.09      251.60     65.99 o 
  -8  13   1      671.70      766.27     69.67 o 
  -7  13   1      176.97      126.00     52.59 o 
  -6  13   1      297.90      344.62     53.28 o 
  -5  13   1      322.17      313.64     49.58 o 
  -4  13   1       56.03       27.66     35.40 o 
  -3  13   1       39.96       52.29     24.91 o 
  -2  13   1      245.73      276.63     33.23 o 
  -1  13   1       11.58       15.44     18.31 o 
   0  13   1       56.39       41.92     23.33 o 
 -10  14   1        3.04        2.06     36.43 o 
  -9  14   1      395.81      451.64     87.99 o 
  -8  14   1      212.57      143.51     58.09 o 
  -7  14   1       12.91        3.58     27.69 o 
  -6  14   1      540.33      552.71     66.57 o 
  -5  14   1       56.99       28.31     31.10 o 
  -4  14   1       13.80        5.61     50.87 o 
  -3  14   1      162.92      185.91     32.71 o 
   2 -14   2      325.08      273.79     55.34 o 
   3 -14   2      210.99      190.78     47.94 o 
   4 -14   2       24.96        0.91     28.47 o 
   5 -14   2      417.49      435.57     62.10 o 
   6 -14   2      276.11      231.52     48.69 o 
   7 -14   2       89.27       90.94     56.03 o 
   8 -14   2      847.80      813.03     95.90 o 
   9 -14   2      125.61      120.30     60.49 o 
   0 -13   2       25.19        0.00     22.28 o 
   1 -13   2      159.62      109.68     29.77 o 
   2 -13   2      578.28      604.33     54.36 o 
   3 -13   2        0.39        0.63     27.17 o 
   4 -13   2      385.48      352.36     52.98 o 
   5 -13   2      440.72      365.16     66.68 o 
   6 -13   2       20.79        0.00     23.76 o 
   7 -13   2      578.52      637.59     91.43 o 
   8 -13   2     1019.31      986.05     79.87 o 
   9 -13   2      235.10      182.17     61.87 o 
  10 -13   2      339.35      288.72     74.24 o 
  11 -13   2      717.22      709.43    108.61 o 
  -2 -12   2      292.88      325.44     42.22 o 
  -1 -12   2       48.18       78.23     27.45 o 
   0 -12   2        4.69       17.19     20.17 o 
   1 -12   2      513.27      461.60     44.62 o 
   2 -12   2      142.81      114.65     27.48 o 
   3 -12   2      282.87      266.91     46.06 o 
   4 -12   2     1542.68     1533.71    259.85 o 
   5 -12   2      337.01      373.16     51.01 o 
   6 -12   2      566.19      639.71     63.59 o 
   7 -12   2      907.65     1013.89     76.93 o 
   8 -12   2       36.55       12.65     26.95 o 
   9 -12   2     2051.44     1998.36    146.42 o 
  10 -12   2      568.95      611.12     94.87 o 
  11 -12   2       50.38       46.75     43.31 o 
  12 -12   2     1004.10      840.04    109.30 o 
  -4 -11   2       13.95       33.46     16.26 o 
  -3 -11   2      177.72      178.64     22.24 o 
  -2 -11   2      451.71      513.91     27.90 o 
  -1 -11   2        1.39        0.00     18.44 o 
   0 -11   2      136.30      138.27     26.92 o 
   1 -11   2     1658.62     1596.74     61.50 o 
   2 -11   2       54.25       14.11     26.65 o 
   3 -11   2     2562.52     2409.85    109.19 o 
   4 -11   2      859.64      821.19     67.42 o 
   5 -11   2       47.77       43.00     24.03 o 
   6 -11   2      790.51      845.12    111.71 o 
   7 -11   2     1152.11     1226.13     83.87 o 
   8 -11   2      807.37      838.17     64.59 o 
   9 -11   2     1738.28     1762.57    129.92 o 
  10 -11   2      483.60      406.27     72.18 o 
  11 -11   2      161.83      168.42     50.87 o 
  12 -11   2     1349.13     1123.95    120.30 o 
  -5 -10   2       62.86       62.30     27.94 o 
  -4 -10   2       42.97       25.73     17.00 o 
  -3 -10   2      468.69      531.14     33.84 o 
  -2 -10   2      271.55      247.33     29.13 o 
  -1 -10   2      153.48      127.44     17.17 o 
   0 -10   2     1327.78     1312.67     62.29 o 
   1 -10   2      232.59      194.56     28.47 o 
   2 -10   2      825.06      836.54     50.07 o 
   3 -10   2     2769.05     2785.73     86.62 o 
   4 -10   2      835.76      778.40     67.37 o 
   5 -10   2     2036.50     2020.26     99.68 o 
   6 -10   2     1951.67     2032.88     88.89 o 
   7 -10   2      144.88      102.89     28.85 o 
   8 -10   2     2775.20     2715.39    104.91 o 
   9 -10   2      476.51      435.14     68.74 o 
  10 -10   2      126.49       74.93     37.12 o 
  11 -10   2     2743.96     2719.47    168.42 o 
  12 -10   2      601.80      541.01     86.62 o 
  13 -10   2      445.83      425.52     80.43 o 
  -6  -9   2      108.54      114.35     22.05 o 
  -5  -9   2        3.54        6.25     14.52 o 
  -4  -9   2      117.89      109.51     28.93 o 
  -3  -9   2      715.03      790.69     39.20 o 
  -2  -9   2        1.58        0.00     11.33 o 
  -1  -9   2      378.02      413.52     25.50 o 
   0  -9   2     1478.75     1425.18     49.41 o 
   1  -9   2       13.47       15.30     15.21 o 
   2  -9   2     2860.47     2930.62     86.93 o 
   3  -9   2     2305.05     2294.49     71.78 o 
   4  -9   2      109.87       81.40     23.54 o 
   5  -9   2     1485.79     1597.10    121.33 o 
   6  -9   2     2040.91     2014.60     83.61 o 
   7  -9   2      337.21      312.98     67.37 o 
   8  -9   2     4762.35     4724.59    173.92 o 
   9  -9   2       24.92       22.00     24.75 o 
  10  -9   2      601.48      624.19     83.18 o 
  11  -9   2     2543.67     2524.24    160.17 o 
  12  -9   2       57.06      124.42     51.56 o 
  13  -9   2     1776.34     1926.86    146.42 o 
  -7  -8   2      157.98      114.84     36.14 o 
  -6  -8   2      323.39      285.81     31.74 o 
  -5  -8   2      209.07      179.59     23.74 o 
  -4  -8   2      641.20      574.85     35.48 o 
  -3  -8   2        8.03        0.00     11.78 o 
  -2  -8   2      658.95      599.77     32.21 o 
  -1  -8   2      600.44      615.95     32.84 o 
   0  -8   2      887.18      867.85     30.27 o 
   1  -8   2     2239.92     2210.55     50.01 o 
   2  -8   2     3708.95     3630.73    121.26 o 
   3  -8   2       40.18       43.18     14.01 o 
   4  -8   2     1460.62     1392.29     64.94 o 
   5  -8   2     2524.02     2409.19     89.03 o 
   6  -8   2       55.15       66.74     21.32 o 
   7  -8   2     5531.05     5325.54    151.31 o 
   8  -8   2     1259.84     1263.87     76.30 o 
   9  -8   2     1081.66     1152.13    101.05 o 
  10  -8   2     4804.03     4633.27    220.66 o 
  11  -8   2     1215.69      989.90    100.36 o 
  12  -8   2     1347.98     1668.39    129.24 o 
  13  -8   2     1609.46     1551.75     55.01 o 
  -8  -7   2      124.58       95.78     27.99 o 
  -7  -7   2      140.23      144.01     41.56 o 
  -6  -7   2        5.52       10.99     13.94 o 
  -5  -7   2      550.00      635.93     40.58 o 
  -4  -7   2      534.64      498.45     32.36 o 
  -3  -7   2      134.15      107.18     12.44 o 
  -2  -7   2     2677.23     2693.48     89.60 o 
  -1  -7   2     1476.84     1401.25     52.27 o 
   0  -7   2     1108.41     1170.53     49.34 o 
   1  -7   2     2520.97     2499.88     41.92 o 
   2  -7   2     1495.18     1506.46     34.35 o 
   3  -7   2       84.55       84.15      8.86 o 
   4  -7   2     6677.30     6872.90    161.14 o 
   5  -7   2     1817.71     1961.98     54.63 o 
   6  -7   2     3309.82     3286.14    102.57 o 
   7  -7   2     4394.46     4431.29    127.33 o 
   8  -7   2      333.97      330.17     22.00 o 
   9  -7   2     1130.03     1166.83     72.87 o 
  10  -7   2     3227.21     3220.55     92.49 o 
  11  -7   2      367.83      303.16     38.15 o 
  12  -7   2     1085.07     1242.16     56.16 o 
  13  -7   2      421.15      429.92    129.92 o 
  -9  -6   2       23.77       13.40     23.83 o 
  -8  -6   2      478.55      478.44     50.39 o 
  -7  -6   2      184.02      124.13     31.66 o 
  -6  -6   2      442.27      427.35     28.45 o 
  -5  -6   2     1298.71     1232.93     41.49 o 
  -4  -6   2      457.04      415.67     24.95 o 
  -3  -6   2     1461.58     1393.08     33.86 o 
  -2  -6   2      914.75      859.06     20.68 o 
  -1  -6   2      345.95      338.96     18.19 o 
   0  -6   2     1584.55     1542.34     36.65 o 
   1  -6   2     3193.23     3174.37     55.26 o 
   2  -6   2      915.03      956.09     17.99 o 
   3  -6   2    12549.87    12928.58    200.73 o 
   4  -6   2     6413.95     6589.28    113.11 o 
   5  -6   2     1066.79     1048.23     23.55 o 
   6  -6   2     8430.56     8525.71    120.22 o 
   7  -6   2      283.65      305.47     19.27 o 
   8  -6   2     4680.31     4366.42    223.41 o 
   9  -6   2     1227.32     1284.01     63.59 o 
  10  -6   2     1937.47     1872.65     67.91 o 
  11  -6   2     1720.60     1659.22     66.98 o 
  12  -6   2      741.74      778.96     48.80 o 
  13  -6   2       20.08        9.93     20.71 o 
 -10  -5   2        0.93        0.00     20.77 o 
  -9  -5   2      140.13      109.38     27.81 o 
  -8  -5   2      557.93      578.16     45.72 o 
  -7  -5   2        4.71        0.00     15.99 o 
  -6  -5   2     1765.10     1814.10     55.99 o 
  -5  -5   2      378.65      331.97     23.21 o 
  -4  -5   2      131.51      135.97     15.39 o 
  -3  -5   2     1971.78     1877.05     33.16 o 
  -2  -5   2      242.51      247.63     10.97 o 
  -1  -5   2     6800.09     7106.56     84.69 o 
   0  -5   2    22431.59    22481.18    277.97 o 
   1  -5   2        6.70       16.89      7.63 o 
   2  -5   2    17553.22    17992.64    221.00 o 
   3  -5   2     4260.66     4115.51     63.84 o 
   4  -5   2      816.69      969.06     19.52 o 
   5  -5   2     2952.73     2963.39     50.18 o 
   6  -5   2     1245.80     1223.76     30.68 o 
   7  -5   2      140.68      143.44     17.23 o 
   8  -5   2     3920.27     4119.10    183.20 o 
   9  -5   2      646.71      681.46     66.34 o 
  10  -5   2      427.24      406.08     35.10 o 
  11  -5   2     1289.22     1260.63     60.25 o 
  12  -5   2       67.41       43.67     20.57 o 
  13  -5   2      579.87      629.34     51.63 o 
 -10  -4   2      189.22      182.40     32.18 o 
  -9  -4   2      540.77      516.08     38.01 o 
  -8  -4   2       42.29       77.63     18.22 o 
  -7  -4   2      230.46      242.64     25.36 o 
  -6  -4   2     1368.29     1383.36     37.11 o 
  -5  -4   2       87.38       84.97     10.42 o 
  -4  -4   2     3550.51     3500.55     48.56 o 
  -3  -4   2     3181.36     3177.29     46.12 o 
  -2  -4   2      287.89      278.98     10.95 o 
  -1  -4   2    12230.18    12272.11    146.07 o 
   0  -4   2     3178.64     3302.64     41.99 o 
   1  -4   2     6723.31     6926.71     91.06 o 
   2  -4   2     9896.29     9974.80    158.72 o 
   3  -4   2     3334.72     3522.66     55.16 o 
   4  -4   2      690.08      650.62     17.21 o 
   5  -4   2    22613.87    24002.15    321.01 o 
   6  -4   2     2605.75     2897.01     41.92 o 
   7  -4   2     3625.03     3716.46     60.06 o 
   8  -4   2     2255.21     2294.53     57.88 o 
   9  -4   2     1022.47     1008.12     42.21 o 
  10  -4   2     4274.31     4357.11    142.64 o 
  11  -4   2      844.77      907.86     54.93 o 
  12  -4   2      143.59       87.07     44.00 o 
  13  -4   2      989.38     1005.39     65.23 o 
 -11  -3   2       51.25       21.28     19.65 o 
 -10  -3   2      383.29      386.61     52.79 o 
  -9  -3   2      436.28      382.68     44.05 o 
  -8  -3   2      126.93      101.59     23.12 o 
  -7  -3   2     2590.37     2603.08     69.92 o 
  -6  -3   2      211.03      196.84     11.19 o 
  -5  -3   2     1165.87     1103.04     21.52 o 
  -4  -3   2     6930.53     6700.70     73.81 o 
  -3  -3   2       50.40       32.13      5.18 o 
  -2  -3   2    13255.61    13214.80    146.06 o 
  -1  -3   2     7175.45     7107.14     81.85 o 
   0  -3   2      750.65      790.98     15.80 o 
   1  -3   2     8747.39     8692.72    111.97 o 
   2  -3   2    17351.58    17432.46    197.79 o 
   3  -3   2       49.77       57.88      6.10 o 
   4  -3   2     3906.96     3894.28     50.72 o 
   5  -3   2     3251.06     2986.46     70.62 o 
   6  -3   2      114.78      123.59     11.43 o 
   7  -3   2     3126.09     3232.50     51.57 o 
   8  -3   2      458.40      531.58     52.13 o 
   9  -3   2      118.30      141.26     24.53 o 
  10  -3   2     6739.45     6715.19    180.73 o 
  11  -3   2       38.89       29.41     20.26 o 
  12  -3   2     1015.20      878.26     59.62 o 
  13  -3   2      507.13      459.99     49.49 o 
 -12  -2   2        2.05       11.58     21.10 o 
 -11  -2   2      223.60      264.38     35.90 o 
 -10  -2   2      570.10      649.55     40.11 o 
  -9  -2   2        5.57        7.80     12.38 o 
  -8  -2   2     1785.07     1717.49     58.34 o 
  -7  -2   2     1807.48     1806.28     32.59 o 
  -6  -2   2      938.46      907.73     23.79 o 
  -5  -2   2     3396.98     3322.51     42.47 o 
  -4  -2   2     1888.06     1819.16     27.96 o 
  -3  -2   2     4116.24     4221.28     47.48 o 
  -2  -2   2    10711.82    11188.12    123.22 o 
  -1  -2   2       15.31       18.10      3.89 o 
   0  -2   2    11345.13    11131.45    138.46 o 
   1  -2   2     3644.60     3508.72     47.48 o 
   2  -2   2       38.34       30.32      3.98 o 
   3  -2   2     1324.75     1237.92     21.74 o 
   4  -2   2     6128.03     6666.27     88.31 o 
   5  -2   2     3433.68     3921.04     49.74 o 
   6  -2   2     2644.93     2852.18     43.37 o 
   7  -2   2     7291.15     7478.93    103.02 o 
   8  -2   2      102.53      120.39     36.51 o 
   9  -2   2     1025.61      954.52    104.49 o 
  10  -2   2      746.68      709.75     50.03 o 
  11  -2   2        6.23       18.09     19.99 o 
  12  -2   2      692.79      665.85     56.48 o 
  13  -2   2      187.91      157.96     34.02 o 
 -12  -1   2      113.18      139.45     28.83 o 
 -11  -1   2     1081.93     1048.25     55.66 o 
 -10  -1   2      197.04      177.57     28.14 o 
  -9  -1   2     1352.69     1255.58     39.57 o 
  -8  -1   2     3008.68     3128.95     58.77 o 
  -7  -1   2       56.52       46.79      7.64 o 
  -6  -1   2     6183.36     6089.23     67.84 o 
  -5  -1   2     3954.19     3869.38     48.72 o 
  -4  -1   2      880.39      876.11     15.71 o 
  -3  -1   2     2166.15     2175.91     26.99 o 
  -2  -1   2    19192.21    20325.80    235.18 o 
  -1  -1   2     3408.57     3695.74     55.47 o 
   0  -1   2    37893.50    36936.84   1303.35 o 
   1  -1   2     9259.21     9547.16    118.79 o 
   2  -1   2     3398.79     3397.99     56.48 o 
   3  -1   2    13371.68    13484.56    182.71 o 
   4  -1   2     8914.81     9360.55    110.95 o 
   5  -1   2     6073.63     6444.38     81.81 o 
   6  -1   2     3920.54     3961.54     56.94 o 
   7  -1   2        4.76        5.89      6.63 o 
   8  -1   2      311.87      325.10     27.80 o 
   9  -1   2     2761.75     2862.07    129.05 o 
  10  -1   2      569.21      627.15     54.65 o 
  11  -1   2      855.79      914.27     61.16 o 
  12  -1   2      305.99      328.16     43.43 o 
 -13   0   2        1.19        0.00     20.81 o 
 -12   0   2      855.18      790.37     50.05 o 
 -11   0   2      328.03      342.10     52.88 o 
 -10   0   2      193.16      125.36     18.17 o 
  -9   0   2     2831.78     2908.70     69.39 o 
  -8   0   2     1630.37     1664.18     41.68 o 
  -7   0   2     1850.47     1890.23     33.99 o 
  -6   0   2     2115.63     1962.22     40.36 o 
  -5   0   2     4317.68     4461.27     55.50 o 
  -4   0   2     5457.65     5454.60     68.43 o 
  -3   0   2    45328.52    44495.13    601.19 o 
  -2   0   2      220.82      201.89      8.25 o 
  -1   0   2    15840.52    16181.85    182.03 o 
   0   0   2    10093.65    10797.43    161.92 o 
   1   0   2       66.48       98.45     20.61 o 
   2   0   2    34085.84    34549.34    501.93 o 
   3   0   2    12151.07    12338.10    141.86 o 
   4   0   2      258.36      274.38     11.07 o 
   5   0   2     2278.76     2326.56     72.78 o 
   6   0   2      725.29      759.61     18.98 o 
   7   0   2      141.47      133.64     11.30 o 
   8   0   2      583.45      624.39     32.45 o 
   9   0   2     1646.11     1616.73     51.90 o 
  10   0   2      826.75      847.48     42.44 o 
  11   0   2      461.66      476.14     49.68 o 
  12   0   2       65.18       48.34     26.43 o 
 -13   1   2      117.12      117.13     30.05 o 
 -12   1   2      429.46      448.68     38.74 o 
 -11   1   2       78.89       90.81     19.60 o 
 -10   1   2     1810.29     1917.06     54.27 o 
  -9   1   2     3427.40     3634.78     78.03 o 
  -8   1   2       11.69       24.84     11.35 o 
  -7   1   2     4876.01     5050.26     80.80 o 
  -6   1   2     5802.56     5615.10     79.90 o 
  -5   1   2     2504.58     2779.97     49.43 o 
  -4   1   2    16071.47    16012.20    215.54 o 
  -3   1   2    56646.67    58029.91    789.17 o 
  -2   1   2     2273.59     2351.63     46.31 o 
  -1   1   2    25055.26    26310.18    379.87 o 
   0   1   2    16565.59    17294.28    255.48 o 
   1   1   2     2348.27     2343.98     31.14 o 
   2   1   2     2970.69     2901.68     39.48 o 
   3   1   2      337.94      342.99      9.89 o 
   4   1   2     1361.60     1322.05     25.91 o 
   5   1   2     4547.40     4529.41     56.02 o 
   6   1   2       41.05       38.86      6.32 o 
   7   1   2     3016.92     3136.63     51.82 o 
   8   1   2      762.17      754.00     36.12 o 
   9   1   2       80.61       96.42     18.39 o 
  10   1   2      934.31      908.65     53.28 o 
  11   1   2      136.73      181.10     29.33 o 
 -13   2   2     1001.89      931.67    139.89 o 
 -12   2   2      256.53      266.69     34.07 o 
 -11   2   2      878.27      788.42     42.47 o 
 -10   2   2     2188.81     2146.88     64.85 o 
  -9   2   2     1106.71     1145.62     31.01 o 
  -8   2   2      285.31      292.82     17.19 o 
  -7   2   2     5036.08     5143.41    142.68 o 
  -6   2   2     1800.74     1818.08     29.63 o 
  -5   2   2     3971.75     3792.46     59.22 o 
  -4   2   2    14297.55    14324.31    172.23 o 
  -3   2   2     5409.93     5812.14     72.65 o 
  -2   2   2     3284.71     3344.00     55.41 o 
  -1   2   2     1295.18     1453.47     28.92 o 
   0   2   2     9613.71     9836.67    145.21 o 
   1   2   2    15221.02    14843.81    157.40 o 
   2   2   2     3650.41     3663.96     43.45 o 
   3   2   2     1447.88     1421.51     26.01 o 
   4   2   2    10976.19    11085.15    118.49 o 
   5   2   2      491.97      491.98     16.94 o 
   6   2   2     1791.13     1720.26     32.49 o 
   7   2   2     1330.81     1281.50     43.81 o 
   8   2   2      195.58      169.70     21.55 o 
   9   2   2      814.08      731.55     40.29 o 
  10   2   2      151.05      164.33     25.26 o 
  11   2   2       36.90       16.88     20.17 o 
 -14   3   2      525.97      506.30     49.31 o 
 -13   3   2      306.46      340.23     39.52 o 
 -12   3   2       35.27        0.00     15.38 o 
 -11   3   2     1088.22     1172.54     57.71 o 
 -10   3   2     2518.80     2440.71     67.96 o 
  -9   3   2      288.10      307.05     28.38 o 
  -8   3   2    12089.40    12218.20    228.81 o 
  -7   3   2     2661.00     2541.62    109.64 o 
  -6   3   2      364.95      341.12     15.91 o 
  -5   3   2    13812.22    13831.13    168.29 o 
  -4   3   2     2786.42     2726.06     36.15 o 
  -3   3   2     3486.59     3566.77     49.04 o 
  -2   3   2     1649.30     1678.69     34.45 o 
  -1   3   2      618.06      545.25     17.31 o 
   0   3   2      464.71      495.17     14.59 o 
   1   3   2     4124.29     4060.88     53.76 o 
   2   3   2       25.07       28.56      3.88 o 
   3   3   2     4805.91     4741.28     65.02 o 
   4   3   2     2339.99     2286.65     36.79 o 
   5   3   2        5.26        0.00      5.72 o 
   6   3   2     1264.29     1216.82     30.50 o 
   7   3   2      792.60      818.87     35.04 o 
   8   3   2       31.04        0.40     14.55 o 
   9   3   2      927.89      908.18     56.20 o 
  10   3   2       19.32       23.88     22.77 o 
 -14   4   2      630.44      666.49    171.51 o 
 -13   4   2      314.30      326.86     36.17 o 
 -12   4   2     1031.72     1122.22    123.05 o 
 -11   4   2     6070.53     6029.07    185.61 o 
 -10   4   2      884.80      891.04     43.68 o 
  -9   4   2     3980.53     3953.15     87.70 o 
  -8   4   2     5750.76     5889.97    100.18 o 
  -7   4   2      233.18      230.87      8.82 o 
  -6   4   2     2050.69     1918.71     27.48 o 
  -5   4   2     8022.34     8299.86    105.43 o 
  -4   4   2      408.49      443.56     14.00 o 
  -3   4   2     9464.60     9516.39    172.99 o 
  -2   4   2     1040.03     1045.02     30.72 o 
  -1   4   2      602.87      648.62     19.02 o 
   0   4   2    12645.74    12916.22    153.37 o 
   1   4   2     1313.50     1253.67     30.72 o 
   2   4   2     2901.56     2782.31     39.51 o 
   3   4   2     8290.90     8088.31     96.86 o 
   4   4   2      292.73      318.30     15.30 o 
   5   4   2     1038.07     1000.72     30.30 o 
   6   4   2      433.53      444.86     23.92 o 
   7   4   2        0.33        4.60     11.76 o 
   8   4   2      121.64      134.23     25.58 o 
   9   4   2      138.73      119.00     47.65 o 
  10   4   2       13.28       22.57     23.89 o 
 -14   5   2      865.25      905.56     52.07 o 
 -13   5   2       66.48       48.14     27.84 o 
 -12   5   2     2869.73     2858.37    100.71 o 
 -11   5   2     1441.99     1473.27     87.30 o 
 -10   5   2      728.24      762.03     34.27 o 
  -9   5   2     4161.21     4332.90    118.61 o 
  -8   5   2      136.79      129.92     28.52 o 
  -7   5   2     3787.56     3922.46     55.53 o 
  -6   5   2     6373.55     6211.79     91.98 o 
  -5   5   2     1431.15     1425.77     29.52 o 
  -4   5   2     4478.96     4534.39     80.02 o 
  -3   5   2     4716.09     4631.52     96.87 o 
  -2   5   2       14.37       44.51      8.69 o 
  -1   5   2     1021.25      956.12     26.09 o 
   0   5   2     2335.18     2272.49     40.89 o 
   1   5   2     1394.26     1365.95     24.14 o 
   2   5   2     1811.99     1860.34     38.45 o 
   3   5   2      523.57      536.50     22.04 o 
   4   5   2        2.17        0.00      6.23 o 
   5   5   2      696.04      728.69     32.08 o 
   6   5   2       24.85       28.59     13.34 o 
   7   5   2      132.61      143.41     21.99 o 
   8   5   2      304.19      292.04     48.42 o 
   9   5   2       19.24       24.75     22.72 o 
 -14   6   2       48.74       37.12     27.50 o 
 -13   6   2      635.28      631.23     32.08 o 
 -12   6   2     1476.67     1623.02    120.99 o 
 -11   6   2       98.04       16.50     24.06 o 
 -10   6   2     1734.46     1797.63    114.11 o 
  -9   6   2     2647.06     2652.79    137.49 o 
  -8   6   2      799.53      767.03     61.18 o 
  -7   6   2     7507.97     7233.73    106.87 o 
  -6   6   2     5496.02     5538.60     85.44 o 
  -5   6   2     1833.21     1777.35     36.23 o 
  -4   6   2     5589.65     5755.51    118.85 o 
  -3   6   2     2588.25     2613.38     66.88 o 
  -2   6   2     3838.53     4098.95     81.17 o 
  -1   6   2     4768.27     4556.29     88.84 o 
   0   6   2       73.92       72.75      8.35 o 
   1   6   2      929.19      915.20     31.49 o 
   2   6   2     3377.97     3421.31     66.33 o 
   3   6   2       25.20       38.49     10.80 o 
   4   6   2      623.70      684.41     31.18 o 
   5   6   2      570.02      591.19     31.41 o 
   6   6   2       19.50        2.13     12.68 o 
   7   6   2      558.33      546.96     44.72 o 
   8   6   2      275.32      284.44     39.41 o 
 -14   7   2      316.11      263.97     66.68 o 
 -13   7   2     1151.35     1469.04    130.61 o 
 -12   7   2      201.42      165.67     46.06 o 
 -11   7   2     1144.67     1142.51    102.43 o 
 -10   7   2     4084.81     3699.74    179.42 o 
  -9   7   2       28.80       12.37     22.00 o 
  -8   7   2     3704.19     3780.86    170.48 o 
  -7   7   2     3279.72     3337.02    100.32 o 
  -6   7   2     2144.36     2179.24     43.70 o 
  -5   7   2     9491.40     9549.63    157.74 o 
  -4   7   2     2290.07     2277.59     63.53 o 
  -3   7   2      508.77      476.28     39.07 o 
  -2   7   2      451.14      454.40     25.40 o 
  -1   7   2     2080.82     1929.82     63.57 o 
   0   7   2      122.78      168.81     18.69 o 
   1   7   2     1902.25     2047.62     51.51 o 
   2   7   2      564.56      511.56     24.68 o 
   3   7   2     1055.33     1103.98     38.22 o 
   4   7   2     1010.94      996.59     49.96 o 
   5   7   2        8.93        0.00     12.54 o 
   6   7   2      198.82      208.91     23.57 o 
   7   7   2      150.56       99.06     26.78 o 
 -14   8   2      503.13      533.44     88.68 o 
 -13   8   2      885.37      822.17    102.43 o 
 -12   8   2      167.96      116.86     46.06 o 
 -11   8   2     2180.44     2507.05    147.11 o 
 -10   8   2      622.93      657.87     79.74 o 
  -9   8   2      776.07      763.73     79.05 o 
  -8   8   2     3143.48     3063.18    153.30 o 
  -7   8   2      337.81      357.91     20.29 o 
  -6   8   2     1407.28     1394.66     39.95 o 
  -5   8   2     6206.81     6102.67    132.80 o 
  -4   8   2      340.79      305.22     45.37 o 
  -3   8   2      672.16      721.61     43.95 o 
  -2   8   2     1173.94     1129.64     69.14 o 
  -1   8   2      626.34      620.63     34.95 o 
   0   8   2     1342.15     1340.94     47.46 o 
   1   8   2     1063.88     1031.70     45.95 o 
   2   8   2      230.48      214.41     16.92 o 
   3   8   2      337.62      355.82     24.36 o 
   4   8   2      901.62      936.76     38.30 o 
   5   8   2       63.98       61.89     16.76 o 
   6   8   2      211.91      204.74     24.90 o 
 -14   9   2     1008.74     1118.45    121.67 o 
 -13   9   2       34.10       81.12     46.75 o 
 -12   9   2     1252.37     1229.81    112.74 o 
 -11   9   2     2612.96     2694.03    158.80 o 
 -10   9   2      165.06       85.24     39.18 o 
  -9   9   2     4149.24     3832.42    186.29 o 
  -8   9   2     3525.00     3581.50    175.29 o 
  -7   9   2      406.14      423.08     41.31 o 
  -6   9   2     4056.18     4111.24     85.50 o 
  -5   9   2      853.80      870.30     43.52 o 
  -4   9   2       26.39       45.09     15.72 o 
  -3   9   2     2231.88     2237.98     74.08 o 
  -2   9   2      459.18      444.40     37.73 o 
  -1   9   2      398.01      287.52     24.54 o 
   0   9   2     1053.01     1055.82     49.69 o 
   1   9   2       98.34       65.98     19.13 o 
   2   9   2      812.37      745.38     82.65 o 
   3   9   2       46.05       38.89     14.53 o 
   4   9   2       45.10       30.31     14.44 o 
   5   9   2       68.03       61.38     17.77 o 
 -13  10   2      247.89      169.11     61.18 o 
 -12  10   2     2196.81     2181.90    150.55 o 
 -11  10   2      379.97      417.96     71.49 o 
 -10  10   2     1989.35     1916.55    129.92 o 
  -9  10   2      536.43      558.19     75.62 o 
  -8  10   2      113.90       75.89     30.59 o 
  -7  10   2      481.65      546.16     50.22 o 
  -6  10   2     6710.48     6920.37    202.45 o 
  -5  10   2        0.75       11.97     14.75 o 
  -4  10   2     1676.60     1772.10     88.33 o 
  -3  10   2      930.26     1033.09    101.24 o 
  -2  10   2        0.87        0.00     13.30 o 
  -1  10   2     1263.52     1242.70     53.06 o 
   0  10   2      117.92      139.18     23.90 o 
   1  10   2       33.66       53.65     18.74 o 
   2  10   2      106.59      104.76     23.19 o 
   3  10   2       20.26       14.13     19.25 o 
   4  10   2       22.14       23.70     14.17 o 
 -13  11   2     1262.59     1227.75    126.49 o 
 -12  11   2      802.89      611.12     90.05 o 
 -11  11   2       25.07       20.62     35.75 o 
 -10  11   2     2019.99     2292.58    147.80 o 
  -9  11   2     2693.72     2772.40    164.30 o 
  -8  11   2      182.45      193.07     39.87 o 
  -7  11   2     4184.84     4367.00    146.91 o 
  -6  11   2     2201.49     1974.71    140.24 o 
  -5  11   2      595.99      578.64     89.40 o 
  -4  11   2     1078.70     1003.86     83.33 o 
  -3  11   2       37.93        9.09     15.20 o 
  -2  11   2      180.03      196.95     26.83 o 
  -1  11   2      349.56      350.88     34.54 o 
   0  11   2        1.82        0.00     16.65 o 
   1  11   2      107.34      126.32     24.92 o 
   2  11   2       68.74       62.82     22.44 o 
   3  11   2        3.96        0.00     17.74 o 
 -12  12   2      170.49      112.74     49.49 o 
 -11  12   2      745.95      508.01     82.49 o 
 -10  12   2     2057.94     1944.05    138.86 o 
  -9  12   2       43.15       11.69     35.75 o 
  -8  12   2     1032.45     1192.03     77.48 o 
  -7  12   2      964.44      887.35     89.71 o 
  -6  12   2       57.26       89.33     58.43 o 
  -5  12   2      490.49      413.11     52.81 o 
  -4  12   2      230.23      270.05     29.75 o 
  -3  12   2      168.21      151.76     29.92 o 
  -2  12   2      356.55      386.34     35.56 o 
  -1  12   2       22.37       32.47     18.55 o 
   0  12   2       69.29       20.31     20.08 o 
   1  12   2       90.19       70.81     23.56 o 
 -11  13   2     1411.55     1189.25    125.80 o 
 -10  13   2      219.23      198.67     61.87 o 
  -9  13   2       88.32       86.62     47.43 o 
  -8  13   2      230.21      246.40     44.46 o 
  -7  13   2      183.67      161.84     39.61 o 
  -6  13   2      510.32      486.12     61.87 o 
  -5  13   2      202.88      247.12     36.63 o 
  -4  13   2       65.32       78.27     23.30 o 
  -3  13   2       65.66       20.29     20.16 o 
  -2  13   2      237.91      183.62     31.65 o 
  -1  13   2        0.09        0.00     18.75 o 
 -10  14   2       49.77       13.06     43.31 o 
  -9  14   2      530.75      346.46     78.37 o 
  -8  14   2      126.97      121.48     30.28 o 
  -7  14   2      120.59       86.48     29.67 o 
  -6  14   2      635.51      601.70     53.74 o 
  -5  14   2       23.83       12.31     40.01 o 
  -4  14   2       54.95       74.25     28.56 o 
  -3  14   2      102.93      118.47     28.08 o 
   3 -14   3       94.42       99.16     39.73 o 
   4 -14   3       69.09       30.61     33.72 o 
   5 -14   3      707.19      633.49    112.39 o 
   6 -14   3      397.82      419.07     69.09 o 
   7 -14   3      196.72      145.83     41.99 o 
   8 -14   3     1339.85     1397.73    109.30 o 
   0 -13   3       64.63       62.36     27.42 o 
   1 -13   3      245.81      207.32     43.94 o 
   2 -13   3      320.51      191.65     45.40 o 
   3 -13   3        0.14        0.00     25.10 o 
   4 -13   3      471.22      444.12     81.46 o 
   5 -13   3      652.49      560.86    183.20 o 
   6 -13   3       15.03        0.00     27.21 o 
   7 -13   3      657.80      681.78     67.54 o 
   8 -13   3      611.36      705.41     80.43 o 
   9 -13   3      415.68      238.54     66.68 o 
  10 -13   3      437.30      481.20     90.05 o 
  -2 -12   3      201.10      155.06     33.52 o 
  -1 -12   3       83.10       92.76     28.39 o 
   0 -12   3       63.67       37.79     23.04 o 
   1 -12   3      615.17      577.91     65.73 o 
   2 -12   3       81.35       80.21     34.96 o 
   3 -12   3      702.46      595.67     78.02 o 
   4 -12   3     1476.83     1343.71     90.14 o 
   5 -12   3       33.69       44.57     45.03 o 
   6 -12   3      377.31      380.85     50.30 o 
   7 -12   3      765.42      681.19     65.70 o 
   8 -12   3        0.42       17.51     25.43 o 
   9 -12   3     1570.34     1466.29    133.36 o 
  10 -12   3      794.19      630.37     96.24 o 
  11 -12   3       30.86       37.12     39.18 o 
  -4 -11   3       16.89        5.60     18.85 o 
  -3 -11   3      200.19      225.59     26.13 o 
  -2 -11   3      317.81      324.20     26.49 o 
  -1 -11   3        0.51        0.00     10.76 o 
   0 -11   3      827.99      835.36     84.45 o 
   1 -11   3      621.19      650.83     63.31 o 
   2 -11   3       14.65       16.88     19.60 o 
   3 -11   3      374.98      401.22     52.00 o 
   4 -11   3      872.82      819.27     67.48 o 
   5 -11   3        3.96       12.96     21.53 o 
   6 -11   3     2082.60     2151.65     97.83 o 
   7 -11   3       43.53       11.88     25.49 o 
   8 -11   3     1889.67     1745.46     86.72 o 
   9 -11   3      474.62      673.68     92.12 o 
  10 -11   3      439.85      350.59     72.87 o 
  11 -11   3     1231.97      982.34    112.05 o 
  12 -11   3      960.20      771.30    106.55 o 
  -5 -10   3       48.04       53.17     20.19 o 
  -4 -10   3        1.99        0.00     15.22 o 
  -3 -10   3      427.86      459.11     32.95 o 
  -2 -10   3      126.40      126.87     19.36 o 
  -1 -10   3      372.10      344.88     35.22 o 
   0 -10   3      982.06     1063.71     36.97 o 
   1 -10   3        5.80        0.00     16.27 o 
   2 -10   3     1625.36     1618.37     64.85 o 
   3 -10   3     1497.30     1324.61     79.47 o 
   4 -10   3     1035.04     1020.93     68.41 o 
   5 -10   3     2767.45     2547.27    158.45 o 
   6 -10   3     1055.43     1104.75     87.30 o 
   7 -10   3      125.10       91.73     60.15 o 
   8 -10   3     3808.23     3796.51    151.92 o 
   9 -10   3      777.10      665.43     86.62 o 
  10 -10   3       11.46        0.00     28.87 o 
  11 -10   3     2777.63     2718.09    169.79 o 
  12 -10   3      202.17      175.29     54.99 o 
  -6  -9   3      215.74      210.20     31.74 o 
  -5  -9   3        3.87        0.00     15.46 o 
  -4  -9   3      244.60      226.97     25.85 o 
  -3  -9   3      316.83      322.11     31.35 o 
  -2  -9   3       58.18       47.11     15.19 o 
  -1  -9   3     1876.65     1956.11     55.22 o 
   0  -9   3      972.03     1019.01     89.10 o 
   1  -9   3      623.29      660.06     27.19 o 
   2  -9   3     2140.75     2093.12     73.37 o 
   3  -9   3      574.15      653.86     77.64 o 
   4  -9   3      768.04      720.81     55.09 o 
   5  -9   3     4800.13     4831.62    148.83 o 
   6  -9   3     2131.45     2051.40     85.50 o 
   7  -9   3     1322.97     1314.78     90.05 o 
   8  -9   3     2960.49     2964.12    151.58 o 
   9  -9   3       11.98        0.00     26.81 o 
  10  -9   3     2126.37     1941.30    131.99 o 
  11  -9   3     1771.69     1674.58    127.86 o 
  12  -9   3       54.81       63.24     44.68 o 
  13  -9   3     1493.47     1707.57    149.17 o 
  -7  -8   3      365.68      418.11     43.67 o 
  -6  -8   3      129.51       95.30     24.98 o 
  -5  -8   3      147.55      126.30     22.09 o 
  -4  -8   3      439.80      436.31     32.01 o 
  -3  -8   3       51.00       52.49     15.49 o 
  -2  -8   3      429.83      489.99     37.86 o 
  -1  -8   3     1421.00     1353.46     74.69 o 
   0  -8   3       39.40       34.91     11.84 o 
   1  -8   3     1594.21     1581.78     43.18 o 
   2  -8   3     1452.70     1528.92     32.45 o 
   3  -8   3        3.59        0.96     11.44 o 
   4  -8   3     3937.36     4165.76    129.32 o 
   5  -8   3     3607.56     3525.25    166.70 o 
   6  -8   3      280.67      293.57     34.47 o 
   7  -8   3     3149.99     3325.00    123.74 o 
   8  -8   3      709.98      778.94     53.62 o 
   9  -8   3      346.02      356.92     35.06 o 
  10  -8   3     6363.13     6062.39    152.60 o 
  11  -8   3      196.57      205.84     23.43 o 
  12  -8   3     1338.29     1331.38     74.59 o 
  13  -8   3     1101.26     1084.72     53.49 o 
  -8  -7   3      230.07      310.32     37.86 o 
  -7  -7   3      227.22      222.54     35.44 o 
  -6  -7   3       86.09       55.39     17.85 o 
  -5  -7   3      188.14      236.40     25.58 o 
  -4  -7   3      642.62      597.78     34.79 o 
  -3  -7   3      846.71      826.11     29.31 o 
  -2  -7   3     3312.76     3383.51     68.40 o 
  -1  -7   3      138.82      134.81     16.49 o 
   0  -7   3      731.55      716.10     26.28 o 
   1  -7   3     1818.07     1806.95     42.93 o 
   2  -7   3       76.34       75.13     11.76 o 
   3  -7   3     4698.30     4820.86     68.47 o 
   4  -7   3     4811.81     4675.03     77.62 o 
   5  -7   3      143.08      150.29     14.33 o 
   6  -7   3     4069.09     3941.36    118.51 o 
   7  -7   3     3484.60     3431.83     78.46 o 
   8  -7   3      727.24      787.29     36.25 o 
   9  -7   3     2074.29     2071.73    104.83 o 
  10  -7   3     3102.47     3033.27    192.48 o 
  11  -7   3      216.88      196.61     26.26 o 
  12  -7   3     1659.05     1643.27     99.68 o 
  13  -7   3      273.02      283.55     35.18 o 
  -9  -6   3       69.93       72.77     26.52 o 
  -8  -6   3      216.26      172.53     31.06 o 
  -7  -6   3      187.16      176.37     28.09 o 
  -6  -6   3     1159.10     1145.07     48.62 o 
  -5  -6   3      779.65      781.60     34.61 o 
  -4  -6   3       82.36       78.81     16.75 o 
  -3  -6   3      687.43      713.14     25.12 o 
  -2  -6   3     2872.72     2867.33     51.93 o 
  -1  -6   3       44.26       29.03      5.40 o 
   0  -6   3     5744.29     5700.77     92.24 o 
   1  -6   3     1689.88     1659.05     33.04 o 
   2  -6   3     4774.31     4961.85     72.13 o 
   3  -6   3    15972.67    16382.13    204.87 o 
   4  -6   3     5813.86     6093.93     93.36 o 
   5  -6   3     2942.12     2923.49     50.69 o 
   6  -6   3     7927.32     7964.59    132.65 o 
   7  -6   3       60.41       64.89     13.24 o 
   8  -6   3     3053.81     3127.76    104.15 o 
   9  -6   3     3760.58     3788.44    109.39 o 
  10  -6   3       70.94      123.45     28.87 o 
  11  -6   3      750.78      784.22     48.72 o 
  12  -6   3      379.47      411.84     40.94 o 
  13  -6   3        0.81       18.01     21.95 o 
 -10  -5   3        0.19        4.74     23.00 o 
  -9  -5   3      482.34      543.50     48.20 o 
  -8  -5   3      539.11      660.42     54.00 o 
  -7  -5   3      263.15      281.31     31.75 o 
  -6  -5   3     2394.82     2407.32     66.35 o 
  -5  -5   3     1120.66     1116.38     50.42 o 
  -4  -5   3       67.75       68.51     12.59 o 
  -3  -5   3     3278.26     3256.93     48.89 o 
  -2  -5   3      325.69      317.30     12.20 o 
  -1  -5   3     5815.18     5870.12     73.04 o 
   0  -5   3     4384.48     4467.71     56.63 o 
   1  -5   3       11.34        8.24      6.37 o 
   2  -5   3    20044.60    20727.61    283.31 o 
   3  -5   3    11005.25    10941.19    154.70 o 
   4  -5   3     2271.31     2550.40     52.72 o 
   5  -5   3     7597.46     7317.31    109.28 o 
   6  -5   3     3219.35     3091.33     70.89 o 
   7  -5   3      863.21      845.13     32.98 o 
   8  -5   3     2908.77     2908.17     89.35 o 
   9  -5   3     2142.82     2219.61     77.89 o 
  10  -5   3      263.54      235.54     30.63 o 
  11  -5   3      786.64      806.72     52.38 o 
  12  -5   3       37.04       20.52     19.80 o 
  13  -5   3      418.41      416.77     91.08 o 
 -10  -4   3      111.71      140.79     26.99 o 
  -9  -4   3      261.65      307.73     30.46 o 
  -8  -4   3       19.28       15.58     14.06 o 
  -7  -4   3      523.62      536.58     29.45 o 
  -6  -4   3      787.86      802.88     29.68 o 
  -5  -4   3     1074.25     1053.66     35.09 o 
  -4  -4   3     1713.01     1675.47     29.81 o 
  -3  -4   3     1161.01     1155.97     22.65 o 
  -2  -4   3     3575.09     3649.91     47.22 o 
  -1  -4   3    17735.35    18053.96    208.89 o 
   0  -4   3     2402.86     2401.59     40.46 o 
   1  -4   3     7319.50     7535.77     92.89 o 
   2  -4   3    22032.22    22309.49    253.95 o 
   3  -4   3     6544.73     6580.59     74.97 o 
   4  -4   3     8591.27     8818.87    106.66 o 
   5  -4   3     9496.70     9718.88    126.59 o 
   6  -4   3       61.61       66.62      7.97 o 
   7  -4   3     1558.37     1544.79     48.72 o 
   8  -4   3     1036.95     1013.59     36.19 o 
   9  -4   3      196.64      255.90     43.31 o 
  10  -4   3     1726.21     1699.23     72.52 o 
  11  -4   3      243.88      178.98     30.14 o 
  12  -4   3      518.78      574.67     53.62 o 
  13  -4   3      795.33      832.38     62.06 o 
 -11  -3   3       14.73       12.16     18.30 o 
 -10  -3   3      396.94      381.95     33.22 o 
  -9  -3   3      146.08      115.33     20.54 o 
  -8  -3   3      511.34      531.63     52.69 o 
  -7  -3   3     4214.96     4141.20     79.59 o 
  -6  -3   3       70.06       67.38      8.10 o 
  -5  -3   3      549.53      512.64     15.77 o 
  -4  -3   3     6577.38     6384.71     71.23 o 
  -3  -3   3       37.42       36.99      5.40 o 
  -2  -3   3    11704.81    11671.31    122.85 o 
  -1  -3   3     6140.81     6248.69     82.35 o 
   0  -3   3      628.39      626.52     17.01 o 
   1  -3   3     5753.28     5954.41     79.46 o 
   2  -3   3     1278.31     1289.68     19.65 o 
   3  -3   3      631.27      613.25     13.88 o 
   4  -3   3    10944.84    10535.88    123.84 o 
   5  -3   3     4547.31     4800.79     63.85 o 
   6  -3   3     1462.24     1533.31     27.39 o 
   7  -3   3     3753.59     3932.09     68.03 o 
   8  -3   3      131.32      106.02     65.99 o 
   9  -3   3     2584.40     2570.87     88.74 o 
  10  -3   3     1472.38     1548.32     99.68 o 
  11  -3   3        0.54        0.00     17.15 o 
  12  -3   3      440.44      408.34     45.58 o 
 -12  -2   3        2.86        5.59     19.65 o 
 -11  -2   3      306.55      337.05     36.06 o 
 -10  -2   3      278.98      273.96     31.40 o 
  -9  -2   3       65.36       56.55     16.27 o 
  -8  -2   3     2346.32     2239.17     61.09 o 
  -7  -2   3     1434.01     1450.37     29.22 o 
  -6  -2   3     2623.14     2690.76     38.25 o 
  -5  -2   3     3875.81     3819.62     47.42 o 
  -4  -2   3       20.55       30.35      4.72 o 
  -3  -2   3     8408.94     8448.13     86.69 o 
  -2  -2   3     2171.78     2029.62     29.90 o 
  -1  -2   3     1605.67     1730.32     29.93 o 
   0  -2   3       53.22       66.84      6.00 o 
   1  -2   3    21985.90    21519.78    241.19 o 
   2  -2   3      685.47      644.18     12.75 o 
   3  -2   3    11204.68    11191.17    141.73 o 
   4  -2   3     5628.44     5622.13     71.70 o 
   5  -2   3      181.06      203.67      9.37 o 
   6  -2   3     5789.58     5875.61     77.85 o 
   7  -2   3     1532.14     1447.23     31.93 o 
   8  -2   3       37.78       23.96     14.33 o 
   9  -2   3     2416.62     2645.48     92.88 o 
  10  -2   3      857.88      969.88     58.76 o 
  11  -2   3      121.73      119.30     30.25 o 
  12  -2   3      668.90      604.04     54.78 o 
 -12  -1   3      112.05      109.47     26.33 o 
 -11  -1   3      899.54      862.45     50.57 o 
 -10  -1   3      104.62       88.89     20.38 o 
  -9  -1   3     2043.20     2069.57     58.12 o 
  -8  -1   3     4127.78     4114.10     71.01 o 
  -7  -1   3      173.67      195.18     11.85 o 
  -6  -1   3     4198.44     4114.04     58.34 o 
  -5  -1   3     9980.02    10092.83    109.06 o 
  -4  -1   3      447.60      424.04     12.60 o 
  -3  -1   3     5773.60     5638.97     63.18 o 
  -2  -1   3    14146.65    14054.24    151.98 o 
  -1  -1   3      224.39      274.36      9.26 o 
   0  -1   3      359.57      430.93     13.39 o 
   1  -1   3     1199.70     1140.68     21.60 o 
   2  -1   3      676.37      758.16     17.76 o 
   3  -1   3    20450.64    20676.22    231.13 o 
   4  -1   3       31.17       33.51      5.32 o 
   5  -1   3     3155.33     3097.10     46.35 o 
   6  -1   3     3091.14     3025.81     47.71 o 
   7  -1   3       77.42       91.65     10.68 o 
   8  -1   3     1621.38     1644.94     48.57 o 
   9  -1   3     1274.72     1223.49    109.50 o 
  10  -1   3      105.48       78.43     29.22 o 
  11  -1   3      201.82      214.94     34.45 o 
  12  -1   3       64.27      128.50     31.28 o 
 -13   0   3       19.41       23.20     20.33 o 
 -12   0   3     1276.24     1320.84     61.13 o 
 -11   0   3      915.73      938.26     50.08 o 
 -10   0   3      295.46      330.32     26.41 o 
  -9   0   3     2707.66     2616.61     57.84 o 
  -8   0   3      366.01      369.00     19.24 o 
  -7   0   3     4982.48     5063.46     72.44 o 
  -6   0   3     4554.44     4344.44     53.55 o 
  -5   0   3     4945.79     5244.09     64.47 o 
  -4   0   3     5515.02     5531.80     69.66 o 
  -3   0   3     5189.82     5512.28     60.21 o 
  -2   0   3    13887.11    14060.60    140.68 o 
  -1   0   3     1492.39     1493.69     21.09 o 
   0   0   3    14031.11    13880.90    210.80 o 
   1   0   3     1088.28     1136.48     24.72 o 
   2   0   3    11935.17    11801.74    177.23 o 
   3   0   3     4031.09     4010.28     53.23 o 
   4   0   3     4236.23     4059.01     56.13 o 
   5   0   3     9980.71    10350.29    126.73 o 
   6   0   3      314.81      298.03     13.62 o 
   7   0   3     1059.90     1068.62     26.74 o 
   8   0   3     1762.77     1861.06     53.57 o 
   9   0   3      398.41      433.09     30.64 o 
  10   0   3      348.38      275.74     31.44 o 
  11   0   3      608.65      595.94     54.47 o 
 -13   1   3      376.86      455.17     48.35 o 
 -12   1   3      484.06      475.73     33.97 o 
 -11   1   3       38.09       41.29     18.75 o 
 -10   1   3      996.37      974.98     39.19 o 
  -9   1   3     1747.59     1793.13     55.17 o 
  -8   1   3       94.15       88.75     10.40 o 
  -7   1   3     8313.13     8221.68    105.19 o 
  -6   1   3     2466.74     2351.61     37.61 o 
  -5   1   3      915.18     1061.98     18.08 o 
  -4   1   3     5502.41     5535.18     60.16 o 
  -3   1   3     2103.59     2087.20     28.81 o 
  -2   1   3    18792.84    18909.20    207.32 o 
  -1   1   3    29527.45    28882.26    325.15 o 
   0   1   3     9057.18     9046.64    111.68 o 
   1   1   3    12053.53    11912.34    135.92 o 
   2   1   3     6339.60     6216.20     76.71 o 
   3   1   3      975.81      991.49     23.03 o 
   4   1   3     5092.88     4735.92     56.95 o 
   5   1   3     7613.69     7851.05     88.88 o 
   6   1   3       24.17       20.27      6.80 o 
   7   1   3     2587.90     2730.37     75.54 o 
   8   1   3     1053.67     1031.78     42.03 o 
   9   1   3      245.39      232.31     28.77 o 
  10   1   3      307.26      329.71     43.19 o 
  11   1   3       38.82       48.39     22.78 o 
 -13   2   3      628.33      697.10     46.15 o 
 -12   2   3      336.04      343.68     28.31 o 
 -11   2   3      157.63      182.30     20.96 o 
 -10   2   3     2145.62     2232.21     66.03 o 
  -9   2   3      434.46      386.36     23.61 o 
  -8   2   3     3579.77     3470.43     66.69 o 
  -7   2   3     7375.65     6984.28    118.09 o 
  -6   2   3     2250.69     2446.70     73.75 o 
  -5   2   3    12927.76    12696.20    146.26 o 
  -4   2   3    10945.51    10927.41    110.48 o 
  -3   2   3     1596.83     1656.15     24.91 o 
  -2   2   3    17328.29    17445.31    209.62 o 
  -1   2   3     4983.81     5237.65     85.52 o 
   0   2   3      446.32      496.62     14.96 o 
   1   2   3     7115.70     6783.85     76.47 o 
   2   2   3     2233.24     2132.51     33.04 o 
   3   2   3     7950.25     7993.85     87.45 o 
   4   2   3     6473.81     6359.47     73.92 o 
   5   2   3     1100.44     1100.61     24.12 o 
   6   2   3     1637.34     1621.13     35.77 o 
   7   2   3     2288.91     2270.53     51.39 o 
   8   2   3        7.80       12.12     13.21 o 
   9   2   3      839.55      848.56     59.73 o 
  10   2   3      169.57      207.01     68.52 o 
 -14   3   3      583.95      583.81     65.34 o 
 -13   3   3      615.50      676.93     45.25 o 
 -12   3   3      216.19      210.78     60.49 o 
 -11   3   3     2543.18     2653.68     94.74 o 
 -10   3   3      634.96      642.14     42.43 o 
  -9   3   3     1292.47     1345.06     52.79 o 
  -8   3   3     5980.32     5987.73    104.71 o 
  -7   3   3     1438.39     1380.21     29.14 o 
  -6   3   3       76.33       46.26      5.41 o 
  -5   3   3    14684.05    14968.06    168.58 o 
  -4   3   3      874.86      955.75     19.84 o 
  -3   3   3      599.55      559.47     14.08 o 
  -2   3   3      280.25      285.92     13.57 o 
  -1   3   3      532.61      574.85     19.05 o 
   0   3   3     5140.96     4915.77     65.40 o 
   1   3   3     4348.81     4102.63     58.62 o 
   2   3   3       35.61       33.71      4.19 o 
   3   3   3     6803.32     6697.44     87.44 o 
   4   3   3     3893.49     3987.07     55.73 o 
   5   3   3      282.13      235.67     17.63 o 
   6   3   3     1407.55     1396.52     42.38 o 
   7   3   3      419.45      423.70     25.50 o 
   8   3   3       10.53       43.02     18.60 o 
   9   3   3      526.07      497.66     73.73 o 
  10   3   3       62.43       56.89     25.39 o 
 -14   4   3      707.76      752.64     95.09 o 
 -13   4   3       42.14       52.92     22.00 o 
 -12   4   3      671.88      725.14     44.22 o 
 -11   4   3     1862.84     1895.01     71.84 o 
 -10   4   3      763.24      714.53     75.90 o 
  -9   4   3     4462.71     4398.71     81.88 o 
  -8   4   3     7626.52     7650.84    108.58 o 
  -7   4   3     1736.51     1769.42     43.65 o 
  -6   4   3     5410.44     5288.07     72.50 o 
  -5   4   3     6077.81     6375.12     84.25 o 
  -4   4   3     1928.05     1874.77     31.67 o 
  -3   4   3    13187.33    13218.59    165.96 o 
  -2   4   3     1111.41     1149.97     33.71 o 
  -1   4   3     5542.74     5467.67     85.70 o 
   0   4   3    10051.03     9599.23    125.57 o 
   1   4   3       54.87       42.90      5.40 o 
   2   4   3     4824.87     4597.76     70.21 o 
   3   4   3      644.28      672.41     16.99 o 
   4   4   3        9.21       16.80      7.08 o 
   5   4   3      831.69      816.38     28.51 o 
   6   4   3     1337.65     1390.30     38.10 o 
   7   4   3       11.53        0.10     12.06 o 
   8   4   3      191.20      205.27     30.81 o 
   9   4   3       30.98        9.71     21.92 o 
 -14   5   3      572.12      665.05     42.53 o 
 -13   5   3      154.51      165.19     23.30 o 
 -12   5   3     4024.32     4013.98    152.61 o 
 -11   5   3     2103.86     2040.03    101.05 o 
 -10   5   3     2198.48     2256.14    129.92 o 
  -9   5   3     4822.38     4690.78    135.66 o 
  -8   5   3        8.80        6.11      9.85 o 
  -7   5   3     2724.87     2582.92     41.15 o 
  -6   5   3     7738.62     8008.36    109.29 o 
  -5   5   3      373.75      361.86     13.66 o 
  -4   5   3     7941.28     7916.61    115.29 o 
  -3   5   3     3053.08     2980.20     53.92 o 
  -2   5   3      440.08      425.60     25.24 o 
  -1   5   3    11133.45    11387.15    165.65 o 
   0   5   3     2155.37     2067.63     37.15 o 
   1   5   3     2807.83     2684.10     41.39 o 
   2   5   3     3042.84     2996.19     63.02 o 
   3   5   3      355.70      372.61     24.26 o 
   4   5   3       54.97       52.84      9.10 o 
   5   5   3      986.05     1003.68     36.19 o 
   6   5   3      164.22      149.41     18.50 o 
   7   5   3       37.26       15.66     16.93 o 
   8   5   3      208.86      217.33     33.05 o 
   9   5   3        0.07        0.00     18.70 o 
 -14   6   3      106.96      160.17     54.31 o 
 -13   6   3     1323.09     1317.80    120.30 o 
 -12   6   3     1204.88     1427.10    109.30 o 
 -11   6   3       55.76       57.74     33.00 o 
 -10   6   3     1012.98     1000.90     87.99 o 
  -9   6   3      673.32      664.65     44.03 o 
  -8   6   3     1331.00     1325.07     66.68 o 
  -7   6   3     5997.62     5886.53     82.23 o 
  -6   6   3     6983.25     7339.08     99.66 o 
  -5   6   3     5218.38     5386.44     77.42 o 
  -4   6   3    12730.76    13165.66    208.14 o 
  -3   6   3      573.05      535.94     21.94 o 
  -2   6   3     5049.16     5303.43     95.84 o 
  -1   6   3     6265.94     6215.07    155.78 o 
   0   6   3      630.48      643.68     19.79 o 
   1   6   3      888.28      909.91     23.07 o 
   2   6   3      849.31      876.44     29.99 o 
   3   6   3        1.12        3.04      8.74 o 
   4   6   3      384.02      409.91     32.26 o 
   5   6   3      324.20      282.15     24.09 o 
   6   6   3        0.51        0.00     12.06 o 
   7   6   3      149.23      193.24     26.41 o 
   8   6   3      101.82      111.04     28.11 o 
 -14   7   3      314.04      333.40     72.18 o 
 -13   7   3      980.92     1158.32    116.18 o 
 -12   7   3      367.20      413.14     70.12 o 
 -11   7   3      725.17      791.92     85.24 o 
 -10   7   3     4677.63     4785.88    213.79 o 
  -9   7   3       75.09      100.36     34.37 o 
  -8   7   3     5652.01     5655.21    153.89 o 
  -7   7   3     3680.17     3763.42     61.68 o 
  -6   7   3       21.47        4.89      6.67 o 
  -5   7   3     6650.75     6773.77    106.62 o 
  -4   7   3     3368.36     3340.80     64.27 o 
  -3   7   3       18.36       13.31      8.09 o 
  -2   7   3     2939.22     2844.62     59.19 o 
  -1   7   3     1164.65     1087.51     50.50 o 
   0   7   3      289.63      315.14     25.37 o 
   1   7   3     1063.49     1028.55     51.79 o 
   2   7   3       22.84       13.65      9.58 o 
   3   7   3      123.48      109.38     15.36 o 
   4   7   3      474.35      470.10     28.17 o 
   5   7   3       19.18       15.89     13.82 o 
   6   7   3      248.59      246.09     24.68 o 
   7   7   3      101.08      129.50     35.87 o 
 -14   8   3      922.48     1075.14    119.61 o 
 -13   8   3      528.75      420.71     74.24 o 
 -12   8   3      518.92      547.88     79.05 o 
 -11   8   3     2106.10     2117.97    132.67 o 
 -10   8   3       10.60        0.00     23.37 o 
  -9   8   3     2092.09     2098.72    123.05 o 
  -8   8   3     1365.13     1371.96     59.43 o 
  -7   8   3      373.33      411.57     18.45 o 
  -6   8   3     1943.30     2085.19     41.93 o 
  -5   8   3     2433.55     2499.07     61.05 o 
  -4   8   3      197.77      192.17     16.73 o 
  -3   8   3      576.62      600.14     31.07 o 
  -2   8   3     2186.39     2314.90     63.00 o 
  -1   8   3        1.73        0.00     10.73 o 
   0   8   3      964.53      860.57     40.94 o 
   1   8   3      706.66      711.10     39.71 o 
   2   8   3       34.27       26.93      9.77 o 
   3   8   3      863.25      851.44     34.48 o 
   4   8   3      329.60      298.84     24.25 o 
   5   8   3      195.50      145.32     21.82 o 
   6   8   3      116.06      130.17     21.98 o 
 -14   9   3      978.42      794.67    104.49 o 
 -13   9   3        2.03        0.00     29.56 o 
 -12   9   3     1708.85     1671.83    123.74 o 
 -11   9   3     2451.38     2308.39    143.67 o 
 -10   9   3        1.24        2.06     27.50 o 
  -9   9   3     3434.45     3540.95    175.98 o 
  -8   9   3      890.51      900.48     53.02 o 
  -7   9   3      194.47      189.23     19.79 o 
  -6   9   3     3760.37     3718.95     72.28 o 
  -5   9   3      963.37     1042.05     39.71 o 
  -4   9   3      164.94      217.12     19.23 o 
  -3   9   3     1506.76     1714.40     57.45 o 
  -2   9   3      762.92      737.94     39.84 o 
  -1   9   3      453.06      476.31     34.14 o 
   0   9   3     1530.84     1384.47     52.76 o 
   1   9   3        4.50        0.00     13.12 o 
   2   9   3      241.36      268.17     28.55 o 
   3   9   3       27.86       44.27     12.52 o 
   4   9   3        0.14        1.37     12.33 o 
   5   9   3       44.00       35.90     17.16 o 
 -14  10   3      387.67      457.14     84.55 o 
 -13  10   3      664.81      594.63     90.74 o 
 -12  10   3     2328.88     2293.95    153.30 o 
 -11  10   3      139.66       61.18     40.56 o 
 -10  10   3      827.04      780.23     88.68 o 
  -9  10   3      763.30      672.31     79.74 o 
  -8  10   3        5.89        0.00     14.64 o 
  -7  10   3     1291.62     1229.75     52.44 o 
  -6  10   3     1675.76     1825.77     58.34 o 
  -5  10   3        9.27        0.00     11.72 o 
  -4  10   3     1058.17     1088.18     46.93 o 
  -3  10   3      842.31      880.39     44.73 o 
  -2  10   3      282.35      244.00     26.88 o 
  -1  10   3      894.79      936.03     47.42 o 
   0  10   3       58.98       74.18     19.20 o 
   1  10   3      236.89      251.36     28.98 o 
   2  10   3      188.30      163.63     25.54 o 
   3  10   3       16.06        0.00     16.62 o 
   4  10   3      141.77      191.80     30.86 o 
 -13  11   3     1036.84     1008.46    114.11 o 
 -12  11   3      961.65      986.46    108.61 o 
 -11  11   3       53.53       12.37     37.12 o 
 -10  11   3     1103.80      911.53     97.61 o 
  -9  11   3       54.43        0.00     27.50 o 
  -8  11   3      518.70      435.28     38.36 o 
  -7  11   3     2180.77     2324.13     81.52 o 
  -6  11   3      529.05      570.19     43.99 o 
  -5  11   3      615.01      726.20     42.03 o 
  -4  11   3     1195.42     1219.16     53.38 o 
  -3  11   3        0.46        6.43     16.53 o 
  -2  11   3      669.64      738.67     51.46 o 
  -1  11   3      337.35      258.08     29.73 o 
   0  11   3       10.70        0.00     16.07 o 
   1  11   3      137.44      151.93     48.72 o 
   2  11   3       22.38        6.15     19.89 o 
 -12  12   3       71.57       39.87     41.25 o 
 -11  12   3      781.14      963.09    109.99 o 
 -10  12   3     1173.38     1057.95    109.99 o 
  -9  12   3        3.46        0.00     29.56 o 
  -8  12   3     1839.70     2002.34     75.59 o 
  -7  12   3     1340.44     1217.05     62.06 o 
  -6  12   3      489.50      486.17     70.12 o 
  -5  12   3      573.12      636.65     62.34 o 
  -4  12   3       17.51        8.71     16.85 o 
  -3  12   3      268.84      287.42     33.31 o 
  -2  12   3      408.72      432.58     38.60 o 
  -1  12   3       30.72       20.54     18.78 o 
   0  12   3       83.37       71.24     24.28 o 
   1  12   3       84.04       95.94     26.03 o 
 -11  13   3     1047.78      737.61    103.11 o 
 -10  13   3      112.53        0.00     34.37 o 
  -9  13   3      413.48      292.16     68.06 o 
  -8  13   3      330.24      301.20     37.81 o 
  -7  13   3        0.87        0.00     19.65 o 
  -6  13   3      404.24      434.22     45.74 o 
  -5  13   3      221.93      235.69     35.83 o 
  -4  13   3        2.07        0.00     18.42 o 
  -3  13   3      262.19      281.51     29.62 o 
  -2  13   3      175.13      101.64     25.10 o 
  -1  13   3        6.07       27.02     21.22 o 
  -9  14   3      271.76      268.10     71.49 o 
  -8  14   3       32.65       38.26     27.23 o 
  -7  14   3      140.04      223.80     37.42 o 
  -6  14   3      405.99      489.42     50.19 o 
  -5  14   3       26.28       22.02     25.28 o 
  -4  14   3       82.21       53.46     28.56 o 
   3 -14   4       42.52       49.42     37.39 o 
   4 -14   4      127.83       70.46     37.42 o 
   5 -14   4      800.26      782.40     80.56 o 
   6 -14   4      206.13      167.64     44.80 o 
   7 -14   4      196.68      123.85     41.18 o 
   8 -14   4     1014.38      978.63    158.80 o 
   0 -13   4        0.67       11.68     22.68 o 
   1 -13   4      134.24      191.02     43.13 o 
   2 -13   4      277.54      299.53     53.90 o 
   3 -13   4        0.75        0.00     30.31 o 
   4 -13   4      846.02      888.69    108.27 o 
   5 -13   4      896.78      887.03    106.90 o 
   6 -13   4        8.18       21.87     30.59 o 
   7 -13   4      972.55      906.03    157.76 o 
   8 -13   4       83.74      111.69     37.97 o 
   9 -13   4      355.12      244.72     69.43 o 
  10 -13   4     1115.87      944.53    123.05 o 
  -2 -12   4      186.90      209.59     30.56 o 
  -1 -12   4      118.99      123.14     34.37 o 
   0 -12   4      205.98      158.64     30.94 o 
   1 -12   4      617.43      693.41     72.87 o 
   2 -12   4       10.84       33.10     29.15 o 
   3 -12   4      724.11      737.99     71.83 o 
   4 -12   4     1043.88     1053.41     81.03 o 
   5 -12   4       10.77        2.44     24.25 o 
   6 -12   4      446.82      501.91     57.30 o 
   7 -12   4      597.17      612.94    134.74 o 
   8 -12   4      252.09      191.45     40.27 o 
   9 -12   4      652.62      595.31     94.87 o 
  10 -12   4      984.78     1101.26    124.42 o 
  11 -12   4      147.02      114.11     54.31 o 
  -4 -11   4        8.04        7.60     17.58 o 
  -3 -11   4      265.36      283.02     28.70 o 
  -2 -11   4      319.46      361.15     30.86 o 
  -1 -11   4       35.44       57.80     22.82 o 
   0 -11   4     1183.80     1138.21     39.41 o 
   1 -11   4      484.62      534.56     68.80 o 
   2 -11   4       67.06       47.92     27.25 o 
   3 -11   4     1866.64     1781.80     93.36 o 
   4 -11   4     1821.88     1862.05     94.41 o 
   5 -11   4     1324.67     1282.32     80.44 o 
   6 -11   4     1654.82     1631.23     84.52 o 
   7 -11   4       55.65       62.26     31.28 o 
   8 -11   4     1198.59     1254.92     79.47 o 
   9 -11   4     1895.01     1827.87    136.80 o 
  10 -11   4        9.22       25.43     37.81 o 
  11 -11   4      903.15      881.28    108.61 o 
  -5 -10   4       48.46       24.77     19.51 o 
  -4 -10   4       10.92        0.20     15.69 o 
  -3 -10   4      504.69      488.94     34.87 o 
  -2 -10   4       22.12       18.82     14.58 o 
  -1 -10   4      690.41      720.20     35.88 o 
   0 -10   4     2091.25     2110.21     57.47 o 
   1 -10   4      343.00      324.93     36.81 o 
   2 -10   4     1314.62     1377.37     79.43 o 
   3 -10   4      280.30      192.17     37.32 o 
   4 -10   4      421.53      336.20     43.99 o 
   5 -10   4     1201.60     1082.80     69.81 o 
   6 -10   4      949.94      899.59     64.66 o 
   7 -10   4      553.84      528.68     64.96 o 
   8 -10   4     1807.64     1772.19     83.87 o 
   9 -10   4      275.48      281.85     63.24 o 
  10 -10   4      724.90      680.55     90.05 o 
  11 -10   4     1010.24      926.65    107.24 o 
  12 -10   4       69.71       24.06     43.31 o 
  -6  -9   4      330.77      397.02     36.03 o 
  -5  -9   4        1.65        9.34     16.89 o 
  -4  -9   4      260.19      214.30     25.81 o 
  -3  -9   4      359.53      346.52     29.75 o 
  -2  -9   4      163.97      138.49     21.93 o 
  -1  -9   4     1756.71     1792.20     53.63 o 
   0  -9   4      346.92      342.93     24.76 o 
   1  -9   4       78.23       54.33     13.72 o 
   2  -9   4      900.62      907.75     32.74 o 
   3  -9   4       47.81       33.78     12.01 o 
   4  -9   4     5998.71     5697.74    276.00 o 
   5  -9   4     5112.98     5117.44    156.15 o 
   6  -9   4      316.68      261.94     36.70 o 
   7  -9   4     1855.14     1972.08    245.07 o 
   8  -9   4     1265.73     1256.09     66.13 o 
   9  -9   4       29.23       41.93     33.68 o 
  10  -9   4     2906.23     2942.88    170.48 o 
  11  -9   4     1451.46     1492.35     53.56 o 
  12  -9   4      286.88      235.41     23.85 o 
  -7  -8   4      357.86      380.36     41.60 o 
  -6  -8   4       18.14       32.91     18.58 o 
  -5  -8   4       70.63       79.61     20.21 o 
  -4  -8   4      407.75      382.50     30.80 o 
  -3  -8   4        0.80        0.00     12.37 o 
  -2  -8   4     1205.58     1140.01     43.29 o 
  -1  -8   4     1388.88     1383.29     70.84 o 
   0  -8   4       81.91       61.87     13.98 o 
   1  -8   4     1036.81     1045.67     35.97 o 
   2  -8   4      958.81      922.74     34.23 o 
   3  -8   4      236.75      214.36     18.63 o 
   4  -8   4     8534.85     8503.65    165.69 o 
   5  -8   4     1625.60     1528.07     95.21 o 
   6  -8   4      238.53      188.45     34.72 o 
   7  -8   4     3227.45     3079.65    101.10 o 
   8  -8   4      201.31      211.34     20.43 o 
   9  -8   4     3311.77     3090.64     92.69 o 
  10  -8   4     2538.58     2489.87     82.75 o 
  11  -8   4        7.79        0.00     17.29 o 
  12  -8   4     1005.04     1057.17     54.62 o 
  -8  -7   4      329.24      306.56     54.76 o 
  -7  -7   4      386.11      394.42     39.39 o 
  -6  -7   4      247.45      222.06     28.19 o 
  -5  -7   4      489.37      481.74     33.79 o 
  -4  -7   4      136.27       96.11     17.47 o 
  -3  -7   4     1392.54     1400.40     46.96 o 
  -2  -7   4      927.78      870.06     31.26 o 
  -1  -7   4      123.56       92.47     12.30 o 
   0  -7   4      750.69      717.53     27.08 o 
   1  -7   4     2258.28     2263.57     48.52 o 
   2  -7   4      156.57      144.17     13.15 o 
   3  -7   4     3542.34     3614.53     74.47 o 
   4  -7   4     5113.63     4933.81    142.45 o 
   5  -7   4      352.64      360.14     23.49 o 
   6  -7   4     4437.82     4420.36    204.04 o 
   7  -7   4     2640.71     2598.13     66.94 o 
   8  -7   4       79.93      105.97     26.44 o 
   9  -7   4     3271.15     3213.24     98.07 o 
  10  -7   4     1617.92     1486.74     62.31 o 
  11  -7   4      123.79      131.38     25.61 o 
  12  -7   4     1202.52     1304.02    175.98 o 
  13  -7   4       76.86       42.93     23.96 o 
  -9  -6   4      138.75      117.66     28.72 o 
  -8  -6   4      228.17      316.76     37.39 o 
  -7  -6   4        5.39        0.00     16.05 o 
  -6  -6   4      964.57      955.16     44.77 o 
  -5  -6   4      322.88      339.19     32.61 o 
  -4  -6   4        2.24        0.00      9.67 o 
  -3  -6   4     2467.80     2468.17     49.72 o 
  -2  -6   4     1699.94     1654.34     37.07 o 
  -1  -6   4      739.72      748.62     18.88 o 
   0  -6   4     2835.55     2682.05     42.14 o 
   1  -6   4     2217.61     2128.00     33.57 o 
   2  -6   4      712.01      734.84     23.92 o 
   3  -6   4    12865.69    13155.35    209.44 o 
   4  -6   4        9.37        9.83      6.25 o 
   5  -6   4     2861.47     2657.29     56.50 o 
   6  -6   4     5175.51     4894.05     90.57 o 
   7  -6   4      231.03      275.71     22.56 o 
   8  -6   4     3104.02     3016.82     92.44 o 
   9  -6   4     1760.55     1824.33     69.59 o 
  10  -6   4      530.12      513.71     41.30 o 
  11  -6   4     1249.42     1329.94     65.87 o 
  12  -6   4      220.72      248.22     56.03 o 
  13  -6   4       97.62       84.59     29.07 o 
 -10  -5   4       37.20       33.26     23.73 o 
  -9  -5   4      450.31      541.91     47.56 o 
  -8  -5   4      181.75      193.43     29.43 o 
  -7  -5   4      484.51      503.00     40.90 o 
  -6  -5   4     1588.88     1635.41     47.54 o 
  -5  -5   4      440.51      408.51     23.07 o 
  -4  -5   4     1609.43     1603.79     39.73 o 
  -3  -5   4     2714.67     2613.59     42.61 o 
  -2  -5   4       12.10       12.63      5.59 o 
  -1  -5   4     5168.08     4998.39     61.34 o 
   0  -5   4     5207.79     5244.97     71.78 o 
   1  -5   4      772.45      775.93     17.91 o 
   2  -5   4     5618.05     5514.56     66.57 o 
   3  -5   4     3487.08     3436.47     44.33 o 
   4  -5   4     2932.94     2939.48     42.92 o 
   5  -5   4     8221.39     7980.64    107.30 o 
   6  -5   4     1851.34     2018.56     44.94 o 
   7  -5   4     1436.94     1448.10     37.15 o 
   8  -5   4     2563.08     2635.02     65.56 o 
   9  -5   4       50.17       51.53     18.30 o 
  10  -5   4     1202.28     1342.62     62.59 o 
  11  -5   4      977.22     1073.51     59.76 o 
  12  -5   4        4.82       10.34     21.36 o 
  13  -5   4      538.92      617.57     55.52 o 
 -11  -4   4        0.17       19.14     20.28 o 
 -10  -4   4      229.12      274.45     30.86 o 
  -9  -4   4      450.30      391.82     33.25 o 
  -8  -4   4       47.86       32.25     15.70 o 
  -7  -4   4     2481.96     2460.82     67.02 o 
  -6  -4   4      539.46      508.70     25.15 o 
  -5  -4   4       12.03       11.88      7.33 o 
  -4  -4   4     5176.80     5079.01     65.31 o 
  -3  -4   4     1867.14     1773.42     30.67 o 
  -2  -4   4     5391.09     5300.80     64.18 o 
  -1  -4   4    15346.77    15535.00    172.89 o 
   0  -4   4     2078.84     2196.84     35.73 o 
   1  -4   4     2663.45     2534.34     35.76 o 
   2  -4   4     6439.48     6694.71     78.42 o 
   3  -4   4     2216.44     2371.54     35.23 o 
   4  -4   4    15976.23    16865.24    212.87 o 
   5  -4   4     8780.59     8616.04    115.26 o 
   6  -4   4       14.15        6.96      7.35 o 
   7  -4   4     4041.64     3901.26     75.94 o 
   8  -4   4     1946.01     2061.82     74.55 o 
   9  -4   4      744.44      716.68    102.77 o 
  10  -4   4     2981.65     2980.45    102.43 o 
  11  -4   4      641.22      630.45     50.70 o 
  12  -4   4      401.05      283.36     98.65 o 
 -11  -3   4      142.65       90.29     25.58 o 
 -10  -3   4      532.90      588.53     39.91 o 
  -9  -3   4       13.64        5.27     14.63 o 
  -8  -3   4      556.06      573.05     34.82 o 
  -7  -3   4     1715.69     1729.80     46.12 o 
  -6  -3   4      241.32      256.71     15.93 o 
  -5  -3   4     2348.56     2135.93     32.88 o 
  -4  -3   4    10932.82    11283.71    123.09 o 
  -3  -3   4       86.40       84.60      7.38 o 
  -2  -3   4    12811.66    12780.64    143.85 o 
  -1  -3   4    10050.95     9995.18    132.22 o 
   0  -3   4      886.73      834.78     17.40 o 
   1  -3   4     9070.11     8988.56     95.05 o 
   2  -3   4     4384.79     4476.82     54.48 o 
   3  -3   4     7111.07     7202.76     82.85 o 
   4  -3   4     4383.15     4254.76     53.10 o 
   5  -3   4     5779.09     6422.86     83.29 o 
   6  -3   4      579.32      555.57     18.63 o 
   7  -3   4     3977.42     3758.85     67.55 o 
   8  -3   4      350.65      332.88     50.87 o 
   9  -3   4     2570.05     2696.24     94.35 o 
  10  -3   4      715.66      626.78     49.50 o 
  11  -3   4        1.02       23.90     22.10 o 
  12  -3   4      418.66      323.58     42.94 o 
 -12  -2   4       16.35       26.24     20.76 o 
 -11  -2   4      322.91      321.43     35.78 o 
 -10  -2   4      285.04      292.38     31.78 o 
  -9  -2   4      269.94      261.83     25.39 o 
  -8  -2   4     3782.93     3714.01     74.66 o 
  -7  -2   4     1172.24     1181.50     29.07 o 
  -6  -2   4     2950.90     2939.96     40.87 o 
  -5  -2   4     7404.58     7716.26     83.99 o 
  -4  -2   4       21.02       23.09      4.62 o 
  -3  -2   4     3746.49     3717.19     49.50 o 
  -2  -2   4     6333.15     6038.78     72.82 o 
  -1  -2   4     2230.06     2402.73     31.98 o 
   0  -2   4     2185.99     2063.96     27.23 o 
   1  -2   4      181.30      205.37      7.06 o 
   2  -2   4      427.74      411.70     11.29 o 
   3  -2   4     5582.27     6061.76     76.48 o 
   4  -2   4     1239.48     1175.99     21.05 o 
   5  -2   4      802.56      703.04     16.80 o 
   6  -2   4     4446.28     4688.84     71.91 o 
   7  -2   4     1717.61     1749.00     52.34 o 
   8  -2   4      755.80      745.76     39.54 o 
   9  -2   4     4713.73     4795.06    208.98 o 
  10  -2   4      708.23      593.46     49.23 o 
  11  -2   4      422.98      375.91     54.31 o 
  12  -2   4      440.66      506.75     52.69 o 
 -12  -1   4      523.73      520.07     43.78 o 
 -11  -1   4      771.09      754.03     47.55 o 
 -10  -1   4        2.83        4.91     13.85 o 
  -9  -1   4     2932.58     2837.56     70.76 o 
  -8  -1   4     1793.81     1757.43     41.03 o 
  -7  -1   4     1775.83     1744.24     32.64 o 
  -6  -1   4     3117.58     3169.95     44.10 o 
  -5  -1   4     8243.54     8469.01     88.97 o 
  -4  -1   4     1111.88     1072.37     18.26 o 
  -3  -1   4    31270.03    30339.55    322.21 o 
  -2  -1   4     1118.40     1142.87     19.60 o 
  -1  -1   4     4525.03     4572.25     54.41 o 
   0  -1   4     1912.53     1870.04     24.31 o 
   1  -1   4      983.48     1097.39     20.44 o 
   2  -1   4    13079.53    12961.61    159.30 o 
   3  -1   4     6674.64     6812.95    108.18 o 
   4  -1   4      178.14      181.93     10.37 o 
   5  -1   4     1945.99     1795.27     35.40 o 
   6  -1   4     3201.00     3282.93     60.90 o 
   7  -1   4       62.59       82.41     13.81 o 
   8  -1   4     1307.82     1353.51     51.42 o 
   9  -1   4      529.77      551.02     72.52 o 
  10  -1   4       17.74        0.00     20.97 o 
  11  -1   4      471.19      545.36     52.56 o 
  12  -1   4      152.69      135.64     34.52 o 
 -13   0   4       96.40       71.14     23.81 o 
 -12   0   4      982.19      911.44     51.86 o 
 -11   0   4      630.69      630.28     38.40 o 
 -10   0   4      967.34      923.26     39.52 o 
  -9   0   4     3028.53     3027.53     63.84 o 
  -8   0   4      275.88      263.05     18.28 o 
  -7   0   4     5301.93     5316.47     75.04 o 
  -6   0   4    13936.55    14159.05    148.17 o 
  -5   0   4     1855.51     2193.80     32.86 o 
  -4   0   4     4453.34     4453.67     55.18 o 
  -3   0   4     6899.57     6846.50     69.62 o 
  -2   0   4     5013.69     5344.77     55.21 o 
  -1   0   4    11297.42    10950.29    110.60 o 
   0   0   4     3266.40     3201.12     70.75 o 
   1   0   4     3830.89     3997.00     61.37 o 
   2   0   4     9555.76     9740.13    123.24 o 
   3   0   4      504.81      527.98     14.40 o 
   4   0   4      479.90      474.24     18.44 o 
   5   0   4     4459.50     4373.24     71.09 o 
   6   0   4      529.63      561.56     18.03 o 
   7   0   4     1678.14     1779.08     49.29 o 
   8   0   4     2077.20     2032.11     57.44 o 
   9   0   4       75.05       55.23     18.51 o 
  10   0   4      458.14      407.60     57.19 o 
  11   0   4      401.71      408.63     47.65 o 
 -13   1   4     1144.31     1221.65     59.33 o 
 -12   1   4      972.03      994.33     44.85 o 
 -11   1   4       27.36       24.13     13.75 o 
 -10   1   4     2230.00     2167.06     59.20 o 
  -9   1   4     1290.53     1242.04     35.86 o 
  -8   1   4     1424.21     1362.18     31.41 o 
  -7   1   4     7263.45     7186.33    101.75 o 
  -6   1   4     5063.91     5192.13     60.68 o 
  -5   1   4      111.00      107.23      8.32 o 
  -4   1   4     8744.04     9297.91    102.93 o 
  -3   1   4     1915.28     1910.38     24.63 o 
  -2   1   4     7447.72     7380.42     81.18 o 
  -1   1   4    12864.20    13245.35    160.36 o 
   0   1   4        2.28        0.00      3.01 o 
   1   1   4     1519.49     1516.25     28.77 o 
   2   1   4     6086.88     6105.91     82.93 o 
   3   1   4      422.50      440.28     12.84 o 
   4   1   4     2652.48     2488.48     37.77 o 
   5   1   4     2797.66     2798.16     43.11 o 
   6   1   4      358.58      348.05     32.23 o 
   7   1   4     2282.73     2288.97     52.22 o 
   8   1   4      406.87      408.66     29.70 o 
   9   1   4       89.24       55.26     17.66 o 
  10   1   4      410.69      420.18     61.77 o 
  11   1   4       27.28       19.10     22.56 o 
 -13   2   4      853.97      795.22     48.21 o 
 -12   2   4       92.73       68.90     16.93 o 
 -11   2   4      369.21      343.59     26.71 o 
 -10   2   4     1862.99     1885.14     52.88 o 
  -9   2   4        4.84        1.21      8.25 o 
  -8   2   4     3104.02     3231.48     55.88 o 
  -7   2   4     3624.49     3649.49     58.73 o 
  -6   2   4     3888.46     4298.75     57.72 o 
  -5   2   4     2565.23     2474.73     35.39 o 
  -4   2   4     7724.08     7761.13     78.96 o 
  -3   2   4     2362.59     2245.10     35.97 o 
  -2   2   4    11741.14    11043.61    138.10 o 
  -1   2   4     5071.75     5163.17     81.92 o 
   0   2   4       37.79       28.39      6.51 o 
   1   2   4     5187.72     5330.40     66.78 o 
   2   2   4      547.95      572.28     17.30 o 
   3   2   4     6770.71     6769.59     76.51 o 
   4   2   4     4799.72     4423.26     55.94 o 
   5   2   4       93.88      110.69      9.53 o 
   6   2   4     1739.10     1726.67     36.80 o 
   7   2   4      865.27      877.60     37.35 o 
   8   2   4       33.11       50.48     19.10 o 
   9   2   4      417.37      363.63     44.72 o 
  10   2   4      257.93      232.80     34.39 o 
 -14   3   4      782.45      808.25     49.36 o 
 -13   3   4      737.53      720.64     43.72 o 
 -12   3   4       67.84       60.08     15.75 o 
 -11   3   4     1795.75     1787.81     61.32 o 
 -10   3   4      213.95      252.59     18.58 o 
  -9   3   4     1058.89     1134.37     32.87 o 
  -8   3   4     3766.39     3777.86     67.34 o 
  -7   3   4      469.99      453.69     26.44 o 
  -6   3   4     4362.10     4225.57     61.53 o 
  -5   3   4     8778.95     8752.00    106.18 o 
  -4   3   4        0.70        0.00      3.49 o 
  -3   3   4     3810.92     3717.37     54.31 o 
  -2   3   4     9556.79     9782.58    137.54 o 
  -1   3   4      177.18      228.45     16.29 o 
   0   3   4     4811.30     4639.39     63.63 o 
   1   3   4     6381.71     6514.17     81.99 o 
   2   3   4      987.46      956.59     18.35 o 
   3   3   4     4740.90     4666.30     57.28 o 
   4   3   4     2808.27     2844.88     49.89 o 
   5   3   4     1245.06     1218.82     32.45 o 
   6   3   4     1277.12     1347.44     36.73 o 
   7   3   4       26.85       39.91     12.72 o 
   8   3   4      386.46      366.94     39.08 o 
   9   3   4      296.67      303.46     37.25 o 
  10   3   4        7.80        0.00     22.26 o 
 -14   4   4      925.23      951.55     48.99 o 
 -13   4   4        5.90        1.11     14.70 o 
 -12   4   4     1006.67     1035.58     82.39 o 
 -11   4   4     1785.12     1841.75     50.69 o 
 -10   4   4      360.72      328.85     21.83 o 
  -9   4   4     5535.63     5401.48     96.25 o 
  -8   4   4     1901.93     2067.19     58.48 o 
  -7   4   4     1017.50     1088.05     23.96 o 
  -6   4   4     5009.72     5047.44     62.16 o 
  -5   4   4     1135.46     1142.43     22.32 o 
  -4   4   4     2218.26     2288.87     35.67 o 
  -3   4   4     5572.35     5579.31     78.17 o 
  -2   4   4     1805.50     1832.02     41.85 o 
  -1   4   4     1674.50     1461.64     42.64 o 
   0   4   4     7050.84     6902.72     94.55 o 
   1   4   4       59.42       68.04      6.76 o 
   2   4   4     4383.67     4476.53     69.31 o 
   3   4   4      460.10      470.19     16.26 o 
   4   4   4      111.29       99.99      9.91 o 
   5   4   4     1454.41     1430.18     42.31 o 
   6   4   4      155.45      170.13     18.76 o 
   7   4   4       78.11       81.27     16.93 o 
   8   4   4       61.84       79.07     24.29 o 
   9   4   4      123.72      100.63     27.29 o 
 -14   5   4      388.95      333.03     32.33 o 
 -13   5   4      438.39      412.97     26.23 o 
 -12   5   4     2025.24     2089.07    133.02 o 
 -11   5   4      917.23      928.72     91.43 o 
 -10   5   4     1324.51     1215.72     63.14 o 
  -9   5   4     2721.99     2598.53     70.28 o 
  -8   5   4       62.20       58.86     13.62 o 
  -7   5   4     5715.47     5474.21     76.80 o 
  -6   5   4     7190.42     7287.97     92.24 o 
  -5   5   4       19.26       26.65      5.99 o 
  -4   5   4     7910.50     7765.34     97.72 o 
  -3   5   4     8696.19     8804.14    130.63 o 
  -2   5   4     1983.60     2055.40     53.48 o 
  -1   5   4     5554.33     5701.43    130.97 o 
   0   5   4     1313.53     1299.56     27.69 o 
   1   5   4      205.19      240.63     14.67 o 
   2   5   4     1158.41     1261.81     34.11 o 
   3   5   4       83.18       83.88     14.02 o 
   4   5   4      624.02      585.39     35.09 o 
   5   5   4      260.70      273.29     31.24 o 
   6   5   4        0.20        0.00     11.87 o 
   7   5   4      282.17      263.52     27.84 o 
   8   5   4      114.15      136.28     28.17 o 
 -14   6   4        0.47        0.00     26.72 o 
 -13   6   4     1529.16     1765.32    129.24 o 
 -12   6   4     1267.27     1279.99    102.43 o 
 -11   6   4      621.55      584.31     75.62 o 
 -10   6   4     3824.92     3627.88    117.76 o 
  -9   6   4      291.22      320.23     68.40 o 
  -8   6   4     2562.90     2649.16     68.67 o 
  -7   6   4     6921.98     7095.66     97.50 o 
  -6   6   4     1622.63     1695.92     33.47 o 
  -5   6   4     8944.07     9252.98    115.94 o 
  -4   6   4     2650.48     2643.70     52.49 o 
  -3   6   4     1126.74     1295.75     33.77 o 
  -2   6   4     2738.20     2821.31     57.01 o 
  -1   6   4     2355.23     2404.83     76.20 o 
   0   6   4        0.80       15.61      7.48 o 
   1   6   4     1723.88     1793.05     33.48 o 
   2   6   4      185.62      210.53     20.81 o 
   3   6   4      215.70      204.84     18.09 o 
   4   6   4     1869.89     1927.87     50.72 o 
   5   6   4       34.81       33.22     13.71 o 
   6   6   4      102.97       83.52     17.48 o 
   7   6   4      190.46      192.81     27.27 o 
 -14   7   4      614.18      618.00     94.18 o 
 -13   7   4     1056.86     1176.19    115.49 o 
 -12   7   4       32.14        0.00     28.87 o 
 -11   7   4     2242.41     2199.08    132.67 o 
 -10   7   4     1727.49     1875.99    115.49 o 
  -9   7   4       40.86       43.53     19.25 o 
  -8   7   4     6912.92     7063.73    124.29 o 
  -7   7   4     3585.05     3736.82     60.29 o 
  -6   7   4      694.87      666.01     20.71 o 
  -5   7   4     5285.94     5217.84     80.91 o 
  -4   7   4     1570.79     1552.21     39.50 o 
  -3   7   4      744.91      746.35     28.14 o 
  -2   7   4     4307.05     4561.61     94.15 o 
  -1   7   4     1640.45     1735.89     46.30 o 
   0   7   4      276.89      298.97     24.68 o 
   1   7   4      296.51      320.73     26.52 o 
   2   7   4       26.94       18.03     12.43 o 
   3   7   4       69.55       65.61     14.02 o 
   4   7   4     1154.97     1292.30     43.19 o 
   5   7   4       12.49        3.08     12.49 o 
   6   7   4      237.91      248.50     25.47 o 
 -14   8   4     1302.55     1361.11    129.92 o 
 -13   8   4      152.35      151.92     51.56 o 
 -12   8   4      236.58      274.97     59.12 o 
 -11   8   4     3105.50     3122.99    166.36 o 
 -10   8   4      667.05      513.51     70.12 o 
  -9   8   4     1772.77     1740.57    109.99 o 
  -8   8   4     4479.73     4588.90     79.71 o 
  -7   8   4        9.10        2.57      7.90 o 
  -6   8   4     2097.87     2186.78     41.54 o 
  -5   8   4     1512.36     1437.83     39.50 o 
  -4   8   4        4.95        0.00      8.63 o 
  -3   8   4     2339.93     2462.51     70.61 o 
  -2   8   4      301.48      282.23     25.80 o 
  -1   8   4       25.76        5.43     11.26 o 
   0   8   4      688.99      736.87     39.16 o 
   1   8   4      742.66      719.12     40.66 o 
   2   8   4      685.82      685.70     40.91 o 
   3   8   4      932.28      986.04     45.95 o 
   4   8   4       54.78       30.01     13.91 o 
   5   8   4       97.83       98.24     24.41 o 
 -14   9   4      953.76      810.48    103.80 o 
 -13   9   4       36.59        0.00     38.50 o 
 -12   9   4     3033.34     2711.91    160.17 o 
 -11   9   4     1003.36     1124.63    103.80 o 
 -10   9   4     1881.30     1911.74    123.74 o 
  -9   9   4     1898.70     2012.10    123.05 o 
  -8   9   4      285.91      297.21     41.05 o 
  -7   9   4      164.63      146.43     22.53 o 
  -6   9   4     2619.16     2616.53     53.46 o 
  -5   9   4        3.28        5.22     10.13 o 
  -4   9   4      323.06      357.81     27.74 o 
  -3   9   4      591.93      643.82     37.36 o 
  -2   9   4      372.72      357.79     39.49 o 
  -1   9   4      437.62      457.22     34.61 o 
   0   9   4      628.85      620.58     39.25 o 
   1   9   4        7.74        0.00     15.17 o 
   2   9   4       69.25       88.44     22.48 o 
   3   9   4      263.41      217.25     29.63 o 
   4   9   4       36.27       36.27     14.57 o 
 -13  10   4      925.41      835.23    104.49 o 
 -12  10   4     1588.85     1625.08    125.80 o 
 -11  10   4       77.71       40.56     36.43 o 
 -10  10   4      450.80      464.70     70.81 o 
  -9  10   4     2882.31     2718.78    151.92 o 
  -8  10   4        0.95        6.03     15.06 o 
  -7  10   4     1226.41     1274.27     37.07 o 
  -6  10   4      488.56      507.43     25.98 o 
  -5  10   4      260.43      323.86     37.61 o 
  -4  10   4     1762.84     1671.79     57.17 o 
  -3  10   4      578.32      562.77     38.05 o 
  -2  10   4      202.51      224.53     26.79 o 
  -1  10   4      917.27      866.58     72.23 o 
   0  10   4        9.51       10.79     16.72 o 
   1  10   4      310.70      306.14     31.95 o 
   2  10   4       82.04       83.08     23.28 o 
   3  10   4        4.92        1.11     18.80 o 
 -13  11   4     1118.14     1154.19    118.93 o 
 -12  11   4     1017.31      908.09    104.49 o 
 -11  11   4      693.46      755.48     94.18 o 
 -10  11   4     1488.28     1453.22    112.74 o 
  -9  11   4      112.20       98.99     41.93 o 
  -8  11   4      745.92      890.70     58.58 o 
  -7  11   4     1207.32     1250.00     47.61 o 
  -6  11   4      127.72      110.79     21.07 o 
  -5  11   4     1098.03     1113.51     50.62 o 
  -4  11   4     1247.12     1313.31     56.26 o 
  -3  11   4       67.08       40.72     20.09 o 
  -2  11   4      351.79      370.30     43.96 o 
  -1  11   4       76.36       63.52     24.71 o 
   0  11   4       47.41        0.00     16.80 o 
   1  11   4      119.48      152.19     27.73 o 
   2  11   4       28.87       20.01     23.38 o 
 -12  12   4        6.64       32.31     37.81 o 
 -11  12   4      741.68      557.50     88.68 o 
 -10  12   4      614.22      671.42     76.65 o 
  -9  12   4       29.17       34.43     26.00 o 
  -8  12   4      820.27      818.31     52.16 o 
  -7  12   4      567.18      488.98     44.22 o 
  -6  12   4      425.30      400.85     34.97 o 
  -5  12   4      505.47      519.85     50.11 o 
  -4  12   4        9.16       21.92     18.02 o 
  -3  12   4      119.20      121.15     24.68 o 
  -2  12   4      201.09      267.16     32.10 o 
  -1  12   4        8.56        9.67     19.68 o 
   0  12   4      113.66       82.41     24.17 o 
 -11  13   4      811.54      898.63     82.49 o 
 -10  13   4      207.84      209.95     95.55 o 
  -9  13   4      777.94      710.11     96.93 o 
  -8  13   4      584.52      647.49     74.71 o 
  -7  13   4       35.23       47.17     28.46 o 
  -6  13   4      557.34      574.67     50.85 o 
  -5  13   4      134.04       86.49     23.92 o 
  -4  13   4       71.58       50.10     22.86 o 
  -3  13   4      296.81      228.40     31.92 o 
  -2  13   4       69.99      115.68     26.62 o 
  -9  14   4      214.12      296.97     73.55 o 
  -8  14   4        1.47        0.00     23.26 o 
  -7  14   4       85.15       53.18     28.66 o 
  -6  14   4      157.00      122.12     32.13 o 
  -5  14   4        8.00        0.00     22.38 o 
   4 -14   5      311.58      248.88     54.12 o 
   5 -14   5      483.98      473.30     72.18 o 
   6 -14   5       45.79       31.59     33.23 o 
   0 -13   5       13.29        0.00     27.71 o 
   1 -13   5      294.38      382.44     57.56 o 
   2 -13   5      235.20      267.31    108.27 o 
   3 -13   5        2.88       13.75     39.53 o 
   4 -13   5     1450.38     1434.39    104.49 o 
   5 -13   5      397.63      365.64     56.23 o 
   6 -13   5      107.53       41.44     46.06 o 
   7 -13   5     1277.49     1189.84     87.98 o 
   8 -13   5      213.90      251.85     49.47 o 
   9 -13   5      648.16      573.32    102.43 o 
  -2 -12   5      197.64      220.28     24.76 o 
  -1 -12   5       11.96       19.10     14.54 o 
   0 -12   5      152.85      158.27     16.74 o 
   1 -12   5      316.24      343.66     88.68 o 
   2 -12   5       10.64       18.68     26.13 o 
   3 -12   5      162.20      220.09     44.21 o 
   4 -12   5      939.04      933.28     77.69 o 
   5 -12   5       19.09        4.62     25.75 o 
   6 -12   5     1124.00     1302.13     86.10 o 
   7 -12   5      283.75      454.75     58.71 o 
   8 -12   5      157.00      102.13     36.45 o 
   9 -12   5     1084.28     1096.45    123.74 o 
  10 -12   5      345.83      283.22     72.18 o 
  -3 -11   5      225.07      241.99     28.23 o 
  -2 -11   5      248.04      284.20     27.71 o 
  -1 -11   5       44.14       23.72     19.55 o 
   0 -11   5      553.04      611.67     42.67 o 
   1 -11   5      292.52      299.73     36.13 o 
   2 -11   5      689.57      676.81     66.36 o 
   3 -11   5     3105.71     3228.23    190.07 o 
   4 -11   5        2.52        0.00     27.15 o 
   5 -11   5      999.54      882.09     71.49 o 
   6 -11   5      795.46      802.38     67.43 o 
   7 -11   5       22.53       25.43     26.49 o 
   8 -11   5     1675.75     1703.94     87.69 o 
   9 -11   5     1745.62     1814.81    138.86 o 
  10 -11   5       67.16       45.37     39.18 o 
  11 -11   5     1069.18     1012.58    118.93 o 
  -5 -10   5       65.06       36.93     20.54 o 
  -4 -10   5      117.84      140.20     23.35 o 
  -3 -10   5      585.23      597.66     42.27 o 
  -2 -10   5       20.47       35.14     16.88 o 
  -1 -10   5      755.11      763.36     38.32 o 
   0 -10   5      561.54      520.76     30.90 o 
   1 -10   5      671.30      728.72     38.80 o 
   2 -10   5      771.21      760.98     62.87 o 
   3 -10   5      806.20      805.21     58.60 o 
   4 -10   5      895.75      953.68     68.14 o 
   5 -10   5     2618.61     2544.67    104.59 o 
   6 -10   5      801.46      895.43     66.19 o 
   7 -10   5     1739.42     1687.99     82.00 o 
   8 -10   5     3913.78     3873.34    135.55 o 
   9 -10   5      131.43       97.61     45.37 o 
  10 -10   5      954.89      879.22    102.43 o 
  11 -10   5     1080.17     1105.39    116.86 o 
  12 -10   5       12.81       72.87     48.81 o 
  -6  -9   5      119.11      131.74     26.45 o 
  -5  -9   5       30.00       11.80     19.35 o 
  -4  -9   5      553.80      551.85     56.21 o 
  -3  -9   5      175.29      186.29     30.36 o 
  -2  -9   5      581.04      521.63     33.60 o 
  -1  -9   5     1129.96     1145.43     44.39 o 
   0  -9   5       78.86       61.42     19.15 o 
   1  -9   5     2441.77     2525.94     63.01 o 
   2  -9   5     2969.04     2953.39     79.32 o 
   3  -9   5      104.92      127.40     25.22 o 
   4  -9   5     6126.73     5879.78    126.72 o 
   5  -9   5     2696.72     2618.51     68.94 o 
   6  -9   5       11.53        4.91     21.59 o 
   7  -9   5     1954.77     2092.11     89.74 o 
   8  -9   5     2289.84     2225.22     92.69 o 
   9  -9   5       12.30        8.37     16.84 o 
  10  -9   5     1636.23     1655.32     64.09 o 
  11  -9   5      582.70      534.63     37.80 o 
  12  -9   5      330.75      336.20     33.68 o 
  -7  -8   5      208.58      262.54     36.16 o 
  -6  -8   5        5.68       22.90     18.10 o 
  -5  -8   5      242.87      241.35     27.92 o 
  -4  -8   5      945.77     1037.90     47.33 o 
  -3  -8   5        0.92        0.00     12.65 o 
  -2  -8   5     1833.23     1939.10     57.05 o 
  -1  -8   5      654.41      648.42     33.03 o 
   0  -8   5      248.06      252.46     23.42 o 
   1  -8   5     2240.41     2433.48     59.82 o 
   2  -8   5      695.58      706.26     52.29 o 
   3  -8   5     2315.88     2240.79     77.02 o 
   4  -8   5     3806.20     3865.44    126.40 o 
   5  -8   5     1391.87     1348.31     66.74 o 
   6  -8   5      736.75      751.50     40.31 o 
   7  -8   5     4115.32     4004.82    139.47 o 
   8  -8   5       68.33       64.07     21.19 o 
   9  -8   5     2266.45     2238.60    220.32 o 
  10  -8   5     1571.24     1620.65     66.81 o 
  11  -8   5       11.70        0.00     22.34 o 
  12  -8   5      800.99      748.11     49.85 o 
  -8  -7   5      245.42      254.38     37.44 o 
  -7  -7   5      123.50       97.02     41.18 o 
  -6  -7   5      306.29      271.81     29.96 o 
  -5  -7   5      657.79      736.29     45.36 o 
  -4  -7   5        7.41        0.00     11.21 o 
  -3  -7   5      866.82      737.86     32.96 o 
  -2  -7   5     1092.33     1029.70     30.56 o 
  -1  -7   5       10.40       12.72      7.89 o 
   0  -7   5     3446.52     3406.08     58.42 o 
   1  -7   5     1595.40     1597.11     32.45 o 
   2  -7   5      190.22      215.37     18.91 o 
   3  -7   5     5686.60     5478.14    168.99 o 
   4  -7   5     2267.12     2198.37     61.37 o 
   5  -7   5       16.01        2.59     18.11 o 
   6  -7   5     3318.78     3274.47     80.66 o 
   7  -7   5     1687.56     1607.09     51.85 o 
   8  -7   5      755.98      745.72     39.73 o 
   9  -7   5     3616.28     3324.84    104.38 o 
  10  -7   5      484.04      545.23     65.65 o 
  11  -7   5      546.44      408.89     39.80 o 
  12  -7   5      872.12      934.30     59.94 o 
  -9  -6   5      294.49      312.02     38.71 o 
  -8  -6   5      312.82      312.66     60.63 o 
  -7  -6   5      153.51      136.90     26.54 o 
  -6  -6   5      994.34     1009.34     51.20 o 
  -5  -6   5      804.00      773.39     39.02 o 
  -4  -6   5      356.32      344.41     29.35 o 
  -3  -6   5     4346.66     4212.47     80.60 o 
  -2  -6   5      738.92      737.30     24.98 o 
  -1  -6   5      799.85      821.41     23.46 o 
   0  -6   5     4336.64     4286.45     58.46 o 
   1  -6   5       98.97       92.02      8.71 o 
   2  -6   5     5537.88     5496.12     79.63 o 
   3  -6   5     7896.88     8240.08    102.30 o 
   4  -6   5      537.55      633.02     14.74 o 
   5  -6   5     2462.27     2463.38     46.79 o 
   6  -6   5     4754.03     4741.97     78.15 o 
   7  -6   5        3.96       10.60      8.02 o 
   8  -6   5     2873.30     3007.50     78.42 o 
   9  -6   5     1917.91     1703.57    108.61 o 
  10  -6   5       95.51      103.94     24.11 o 
  11  -6   5     1377.74     1439.56     69.29 o 
  12  -6   5      289.21      243.44     37.13 o 
 -10  -5   5       93.66       95.12     29.78 o 
  -9  -5   5      298.48      301.97     32.66 o 
  -8  -5   5        2.51        6.08     14.87 o 
  -7  -5   5      720.04      688.21     40.20 o 
  -6  -5   5     1588.88     1702.55     86.07 o 
  -5  -5   5      154.59      166.02     16.69 o 
  -4  -5   5     1557.26     1540.87     38.68 o 
  -3  -5   5     2703.57     2711.53     48.05 o 
  -2  -5   5       56.14       56.09     10.03 o 
  -1  -5   5     7111.06     7094.64     88.82 o 
   0  -5   5     4945.74     4903.21     65.35 o 
   1  -5   5       18.95       12.97      5.26 o 
   2  -5   5     8478.03     8454.46    105.97 o 
   3  -5   5     6406.79     6828.33     87.32 o 
   4  -5   5     1440.69     1402.40     27.15 o 
   5  -5   5     5633.37     5442.47     87.36 o 
   6  -5   5      676.92      626.45     25.20 o 
   7  -5   5     1578.77     1698.18     43.91 o 
   8  -5   5     3137.13     3135.60     99.30 o 
   9  -5   5       32.32       27.72     19.09 o 
  10  -5   5      606.79      570.53     51.90 o 
  11  -5   5      368.05      422.17     43.60 o 
  12  -5   5       21.09        0.00     21.79 o 
 -11  -4   5        0.72        0.00     20.58 o 
 -10  -4   5      283.58      283.70     44.95 o 
  -9  -4   5      488.15      521.56     37.90 o 
  -8  -4   5       63.08       49.48     17.30 o 
  -7  -4   5     1744.94     1686.36     54.60 o 
  -6  -4   5      951.42      939.48     42.71 o 
  -5  -4   5      320.98      362.54     17.18 o 
  -4  -4   5     3156.84     3109.96     45.79 o 
  -3  -4   5      481.15      464.86     15.63 o 
  -2  -4   5     2756.74     2748.13     42.55 o 
  -1  -4   5    11914.38    12008.59    137.96 o 
   0  -4   5     1935.77     1883.73     29.35 o 
   1  -4   5     5840.98     6025.57     65.57 o 
   2  -4   5     6804.85     6554.58     69.49 o 
   3  -4   5     4734.89     5113.46     59.76 o 
   4  -4   5     5644.83     5576.63     69.74 o 
   5  -4   5     4413.85     4518.51     61.34 o 
   6  -4   5      493.79      511.73     21.66 o 
   7  -4   5     4047.38     4086.91     93.53 o 
   8  -4   5      430.96      408.28    100.36 o 
   9  -4   5      958.18     1034.13     84.55 o 
  10  -4   5      925.29     1112.41    134.05 o 
  11  -4   5       33.82       51.25     24.40 o 
  12  -4   5      228.51      258.68     39.66 o 
 -11  -3   5       97.28       93.44     25.77 o 
 -10  -3   5      475.20      509.54     43.92 o 
  -9  -3   5       24.59       14.45     14.74 o 
  -8  -3   5     1044.57     1080.93     45.41 o 
  -7  -3   5     1007.81     1066.36     35.56 o 
  -6  -3   5      159.13      146.75     10.39 o 
  -5  -3   5     5034.08     5012.03     64.53 o 
  -4  -3   5     4669.71     4654.09     59.54 o 
  -3  -3   5     1482.30     1505.89     28.08 o 
  -2  -3   5    13353.65    13414.95    151.58 o 
  -1  -3   5     8436.56     8601.39    100.21 o 
   0  -3   5       67.52       53.46      5.71 o 
   1  -3   5     7023.80     6932.07     72.37 o 
   2  -3   5     1877.45     1826.26     24.70 o 
   3  -3   5     8302.51     8350.24     95.71 o 
   4  -3   5     4335.40     4056.69     52.61 o 
   5  -3   5      383.75      426.68     13.99 o 
   6  -3   5     5263.64     5444.67     89.40 o 
   7  -3   5      686.46      760.60     30.44 o 
   8  -3   5      311.36      315.85     33.65 o 
   9  -3   5     1135.97      995.33     56.25 o 
  10  -3   5     1563.63     1657.30     75.07 o 
  11  -3   5      140.33       97.62     27.05 o 
  12  -3   5      757.99      689.34     59.46 o 
 -12  -2   5      103.52      109.92     26.69 o 
 -11  -2   5      344.51      372.89     38.45 o 
 -10  -2   5      252.19      259.63     64.11 o 
  -9  -2   5      596.97      557.41     39.18 o 
  -8  -2   5     1597.81     1553.59     52.24 o 
  -7  -2   5      340.31      331.12     17.57 o 
  -6  -2   5     1361.73     1346.84     25.15 o 
  -5  -2   5     3310.11     3278.54     43.05 o 
  -4  -2   5     1021.23     1005.09     21.50 o 
  -3  -2   5     2016.54     2073.92     33.07 o 
  -2  -2   5     9152.34     9201.35     99.58 o 
  -1  -2   5      244.06      268.71     10.38 o 
   0  -2   5     2060.20     1922.28     26.91 o 
   1  -2   5     5756.20     5580.74     55.61 o 
   2  -2   5     1035.33      992.19     15.96 o 
   3  -2   5    18921.33    18716.38    177.65 o 
   4  -2   5      811.85      780.17     17.52 o 
   5  -2   5     1894.04     2011.17     46.42 o 
   6  -2   5     4417.16     4487.31     61.09 o 
   7  -2   5      525.57      593.50     28.22 o 
   8  -2   5     3089.35     3123.61     84.88 o 
   9  -2   5     2315.79     2500.59     93.30 o 
  10  -2   5       68.52       57.30     33.68 o 
  11  -2   5      198.80      178.44     34.34 o 
 -12  -1   5      424.05      390.68     39.32 o 
 -11  -1   5      604.87      571.90     42.36 o 
 -10  -1   5       34.29       15.88     15.46 o 
  -9  -1   5     2513.30     2477.01     65.06 o 
  -8  -1   5     1538.67     1546.86     56.11 o 
  -7  -1   5     1259.00     1336.81     34.72 o 
  -6  -1   5    11881.20    11899.38    136.44 o 
  -5  -1   5     1532.16     1422.29     23.36 o 
  -4  -1   5    10613.29    10294.66    111.47 o 
  -3  -1   5     5992.30     6118.85     73.20 o 
  -2  -1   5     1452.78     1413.05     23.16 o 
  -1  -1   5      549.52      538.15     11.41 o 
   0  -1   5     8241.04     7953.89     84.29 o 
   1  -1   5       26.70       39.83      7.72 o 
   2  -1   5     5893.31     6029.13     70.03 o 
   3  -1   5      287.34      257.53     11.18 o 
   4  -1   5       15.01        7.24      5.10 o 
   5  -1   5     6276.94     6514.58     94.25 o 
   6  -1   5     1358.56     1311.06     29.35 o 
   7  -1   5       98.02       80.99     12.16 o 
   8  -1   5      761.06      783.47     42.19 o 
   9  -1   5      787.61      725.41     43.73 o 
  10  -1   5        4.06        0.00     19.86 o 
  11  -1   5      363.26      312.80     50.18 o 
 -13   0   5      313.57      268.42     34.28 o 
 -12   0   5      807.73      852.52     50.55 o 
 -11   0   5      496.22      427.73     31.62 o 
 -10   0   5     1395.51     1439.50     70.75 o 
  -9   0   5     2981.51     2994.39     63.79 o 
  -8   0   5       11.23        6.81      7.77 o 
  -7   0   5     3317.74     3434.97     53.93 o 
  -6   0   5      492.83      440.54     14.33 o 
  -5   0   5       18.40       19.37      5.04 o 
  -4   0   5     3832.27     3732.74     45.71 o 
  -3   0   5     5504.69     5701.79     63.46 o 
  -2   0   5     2169.43     2144.32     32.12 o 
  -1   0   5     4033.67     4274.71     48.66 o 
   0   0   5      203.39      243.73     13.89 o 
   1   0   5     9346.84     9504.94    121.80 o 
   2   0   5    12758.06    12139.84    169.00 o 
   3   0   5       25.85        6.69      4.84 o 
   4   0   5      959.73      793.44     20.42 o 
   5   0   5     5275.58     5472.95     76.22 o 
   6   0   5       51.33       57.66     13.98 o 
   7   0   5     1318.29     1318.94     37.77 o 
   8   0   5      805.42      780.00     39.19 o 
   9   0   5       11.11       18.54     17.84 o 
  10   0   5      565.70      589.78     44.94 o 
  11   0   5      118.97      138.00     31.07 o 
 -13   1   5      953.79      868.35     51.62 o 
 -12   1   5      475.89      419.67     32.13 o 
 -11   1   5        2.65        0.00     12.23 o 
 -10   1   5     2182.03     2196.09    107.56 o 
  -9   1   5      277.89      284.90     17.57 o 
  -8   1   5      928.71      887.05     23.08 o 
  -7   1   5     6815.69     6759.46     89.57 o 
  -6   1   5      320.82      347.97     10.60 o 
  -5   1   5    13920.36    13920.93    152.62 o 
  -4   1   5    12909.45    12743.67    138.97 o 
  -3   1   5     1359.58     1461.28     21.18 o 
  -2   1   5    15118.06    15234.46    171.30 o 
  -1   1   5    10624.93    10496.96    168.15 o 
   0   1   5      574.15      538.72     14.31 o 
   1   1   5    11956.97    11800.22    181.49 o 
   2   1   5     8061.19     8185.17    109.10 o 
   3   1   5     1152.10     1145.94     21.93 o 
   4   1   5     4042.70     4041.41     61.22 o 
   5   1   5     1266.01     1221.47     27.67 o 
   6   1   5      570.34      527.56     22.83 o 
   7   1   5     1766.26     1715.23     44.80 o 
   8   1   5      129.75      125.33     20.21 o 
   9   1   5      319.83      294.51     32.57 o 
  10   1   5      397.05      346.40    162.58 o 
 -13   2   5     1141.02     1152.05     48.79 o 
 -12   2   5       36.68       44.72     24.90 o 
 -11   2   5     1497.42     1396.40     46.85 o 
 -10   2   5     2232.14     2275.67     80.98 o 
  -9   2   5       82.63       85.36     13.90 o 
  -8   2   5     3702.19     3617.68     67.48 o 
  -7   2   5     1409.94     1328.47     29.24 o 
  -6   2   5     5273.40     5453.60     66.30 o 
  -5   2   5    10415.23    10532.09    108.49 o 
  -4   2   5     1212.16     1174.72     25.06 o 
  -3   2   5     1651.32     1603.14     29.73 o 
  -2   2   5    13039.15    13135.46    150.02 o 
  -1   2   5     4142.48     4099.03     61.99 o 
   0   2   5     2269.18     2124.90     38.78 o 
   1   2   5     5237.45     5020.00     64.52 o 
   2   2   5      630.06      607.94     14.55 o 
   3   2   5      571.63      487.60     13.90 o 
   4   2   5     5163.08     5056.63     66.86 o 
   5   2   5        5.94       11.76      8.97 o 
   6   2   5     1377.73     1335.54     39.03 o 
   7   2   5      462.97      505.47     30.92 o 
   8   2   5       67.13       38.04     19.28 o 
   9   2   5      616.99      586.31     46.84 o 
  10   2   5      109.75       73.23     32.19 o 
 -14   3   5      986.69     1027.53     52.79 o 
 -13   3   5      116.89      107.47     22.18 o 
 -12   3   5       57.87       64.96     15.89 o 
 -11   3   5     1224.98     1164.76     51.79 o 
 -10   3   5       73.96       78.21     22.42 o 
  -9   3   5     1342.73     1288.14     34.61 o 
  -8   3   5     3030.02     2933.94     69.15 o 
  -7   3   5        4.40       11.31      3.94 o 
  -6   3   5     2329.15     2268.25     36.02 o 
  -5   3   5    10402.47    10285.91    124.25 o 
  -4   3   5      382.97      435.51     19.47 o 
  -3   3   5    11668.87    11445.57    146.12 o 
  -2   3   5     9082.88     9015.49    130.01 o 
  -1   3   5      591.88      605.58     14.66 o 
   0   3   5     4544.31     4351.02     56.18 o 
   1   3   5     3294.47     3302.02     73.66 o 
   2   3   5     1805.13     1667.06     30.27 o 
   3   3   5     2884.30     2964.69     47.35 o 
   4   3   5     1059.89     1096.51     26.39 o 
   5   3   5      744.47      775.25     27.84 o 
   6   3   5     1234.39     1208.02     47.45 o 
   7   3   5       11.89        8.58     13.43 o 
   8   3   5      581.40      561.31     43.63 o 
   9   3   5      182.53      174.98     48.20 o 
 -14   4   5      647.37      613.31     38.70 o 
 -13   4   5       71.47       49.59     17.11 o 
 -12   4   5     1181.97     1284.98     42.61 o 
 -11   4   5     2190.11     2201.13     55.59 o 
 -10   4   5      971.69      962.07     31.93 o 
  -9   4   5     2759.54     2888.90     69.55 o 
  -8   4   5     1152.01     1261.24     39.72 o 
  -7   4   5     3571.23     3625.28     56.14 o 
  -6   4   5     7323.40     7374.03     94.16 o 
  -5   4   5      190.55      224.62     11.20 o 
  -4   4   5     9208.64     8991.22    114.68 o 
  -3   4   5     5894.95     5763.28     81.75 o 
  -2   4   5     1019.96      997.40     30.01 o 
  -1   4   5     4140.70     4017.06     89.18 o 
   0   4   5     3826.15     3864.19     47.70 o 
   1   4   5      167.18      162.22      9.44 o 
   2   4   5     1774.14     1786.41     36.95 o 
   3   4   5     1722.43     1725.47     41.84 o 
   4   4   5        7.61        0.00      6.80 o 
   5   4   5      605.42      619.31     29.34 o 
   6   4   5       86.46       90.81     16.37 o 
   7   4   5       54.44       56.18     14.87 o 
   8   4   5      403.75      361.83     59.81 o 
 -14   5   5       98.04       58.42     31.97 o 
 -13   5   5     1299.71     1303.20    115.83 o 
 -12   5   5     2149.43     2117.31     99.56 o 
 -11   5   5      108.34      132.64     25.85 o 
 -10   5   5     2225.99     2118.16     72.58 o 
  -9   5   5     2166.59     2249.11     73.27 o 
  -8   5   5      450.02      445.62     26.84 o 
  -7   5   5     5833.01     5775.15     77.26 o 
  -6   5   5     2882.52     2917.99     45.38 o 
  -5   5   5       29.93        8.40      5.96 o 
  -4   5   5    14088.58    13713.31    163.36 o 
  -3   5   5     5289.30     5405.13    118.18 o 
  -2   5   5     1511.00     1464.21     35.54 o 
  -1   5   5     4684.76     4439.66    100.88 o 
   0   5   5      582.47      543.15     29.90 o 
   1   5   5     1878.59     1773.41     41.81 o 
   2   5   5     1010.30     1025.79     40.54 o 
   3   5   5      216.72      218.63     17.63 o 
   4   5   5      152.76      121.04     16.17 o 
   5   5   5      196.98      179.53     19.88 o 
   6   5   5       12.54       10.51     12.45 o 
   7   5   5      149.35      114.33     26.04 o 
   8   5   5       62.85       79.39     30.44 o 
 -14   6   5      188.61       79.05     34.51 o 
 -13   6   5     1594.44     1468.44    202.10 o 
 -12   6   5     2259.38     2222.95    202.79 o 
 -11   6   5      201.54      167.68     33.47 o 
 -10   6   5     1742.76     1729.01     70.78 o 
  -9   6   5      325.91      381.01     31.08 o 
  -8   6   5     2591.26     2624.82     66.57 o 
  -7   6   5     7783.92     7585.82     98.55 o 
  -6   6   5      341.26      342.46     15.36 o 
  -5   6   5     8524.84     8077.64    104.30 o 
  -4   6   5     7304.13     7330.22    104.74 o 
  -3   6   5      107.80      130.17     13.43 o 
  -2   6   5     5607.28     5723.89     97.06 o 
  -1   6   5     1990.03     1917.50     51.33 o 
   0   6   5      548.33      487.97     28.13 o 
   1   6   5     1516.82     1535.02     56.30 o 
   2   6   5       93.13       93.77     18.31 o 
   3   6   5        2.70        2.35      9.81 o 
   4   6   5       88.48       86.64     16.17 o 
   5   6   5        0.80        0.00     12.05 o 
   6   6   5      178.18      188.21     24.38 o 
   7   6   5      182.56      121.27     33.44 o 
 -14   7   5     1184.69     1138.22    234.76 o 
 -13   7   5     1080.78     1093.10    163.61 o 
 -12   7   5       22.39       12.28     21.73 o 
 -11   7   5     3140.81     3153.56    122.01 o 
 -10   7   5      664.49      697.93     67.61 o 
  -9   7   5      872.53      902.62     33.22 o 
  -8   7   5     6854.25     6913.57    114.17 o 
  -7   7   5     2682.29     2692.34     45.98 o 
  -6   7   5      608.34      613.92     20.90 o 
  -5   7   5     4399.72     4380.82     71.68 o 
  -4   7   5      157.29      175.94     15.99 o 
  -3   7   5     1159.24     1143.91     34.63 o 
  -2   7   5     2423.13     2321.81     81.86 o 
  -1   7   5       21.37       12.88     11.14 o 
   0   7   5      139.20      161.47     22.03 o 
   1   7   5       96.48       80.63     23.46 o 
   2   7   5       68.72       38.13     10.35 o 
   3   7   5      346.52      360.44     23.60 o 
   4   7   5      154.28      139.23     20.30 o 
   5   7   5       53.54       38.44     18.08 o 
   6   7   5      146.05      166.78     25.18 o 
 -14   8   5     1217.05     1223.82     91.28 o 
 -13   8   5      243.88      252.27     44.89 o 
 -12   8   5      305.95      354.78    111.02 o 
 -11   8   5     2420.52     2606.01    109.81 o 
 -10   8   5      260.34      257.27     42.96 o 
  -9   8   5     1927.98     1880.59     54.41 o 
  -8   8   5     2405.55     2504.66     49.63 o 
  -7   8   5        0.22        0.00      7.51 o 
  -6   8   5     1142.93     1157.08     31.86 o 
  -5   8   5     1911.72     1804.99     41.29 o 
  -4   8   5      606.67      616.72     33.42 o 
  -3   8   5     1666.28     1709.79     46.11 o 
  -2   8   5      943.28      909.75     47.63 o 
  -1   8   5      270.29      257.23     24.87 o 
   0   8   5     1589.24     1632.61     55.04 o 
   1   8   5       15.77        0.00     13.08 o 
   2   8   5      431.21      393.91     33.08 o 
   3   8   5      277.48      296.98     25.60 o 
   4   8   5        8.83       19.86     15.52 o 
   5   8   5       67.20       56.61     19.15 o 
 -14   9   5      779.52      914.52     81.85 o 
 -13   9   5      247.07      221.32     42.08 o 
 -12   9   5     3322.66     3208.24    150.55 o 
 -11   9   5      109.25      150.57     33.17 o 
 -10   9   5      924.70      843.70     64.59 o 
  -9   9   5     1982.37     1846.38    167.39 o 
  -8   9   5      341.50      368.36     23.57 o 
  -7   9   5      949.42      940.73     31.19 o 
  -6   9   5      929.67      974.06     31.90 o 
  -5   9   5        0.80        0.00      9.82 o 
  -4   9   5      982.13      961.75     74.81 o 
  -3   9   5      967.06      952.86     44.18 o 
  -2   9   5        0.04        0.00     12.22 o 
  -1   9   5      502.15      592.38     38.17 o 
   0   9   5      404.58      395.98     32.98 o 
   1   9   5        7.89        0.00     14.80 o 
   2   9   5      322.11      392.65     41.31 o 
   3   9   5      250.63      287.72     46.90 o 
   4   9   5       15.07        0.00     21.97 o 
 -13  10   5      678.72      748.77     73.21 o 
 -12  10   5     2263.72     2182.17    107.76 o 
 -11  10   5        5.97        0.00     22.69 o 
 -10  10   5     1011.58     1104.33    102.77 o 
  -9  10   5      348.75      391.34     51.56 o 
  -8  10   5      177.27      221.47     26.43 o 
  -7  10   5      503.66      511.28     26.17 o 
  -6  10   5      264.72      268.42     20.74 o 
  -5  10   5      280.47      283.70     27.19 o 
  -4  10   5      708.96      764.89     55.27 o 
  -3  10   5      312.18      326.13     30.37 o 
  -2  10   5      343.33      353.13     34.17 o 
  -1  10   5      784.22      744.65     44.62 o 
   0  10   5        7.89       20.07     27.03 o 
   1  10   5      142.15      104.47     28.68 o 
   2  10   5       60.66       58.44     35.81 o 
   3  10   5        0.15        0.00     23.24 o 
 -13  11   5     1327.08     1342.98    117.55 o 
 -12  11   5      223.97      183.70     45.71 o 
 -11  11   5      558.35      669.99    127.17 o 
 -10  11   5      606.72      709.98     65.07 o 
  -9  11   5        7.00        0.00     21.37 o 
  -8  11   5      969.92     1077.49     61.22 o 
  -7  11   5     1122.66     1180.62     38.86 o 
  -6  11   5        4.99       16.20     15.58 o 
  -5  11   5     1774.22     1791.66     61.64 o 
  -4  11   5      452.62      480.61     36.89 o 
  -3  11   5       89.29      104.81     23.07 o 
  -2  11   5      802.17      748.16     45.99 o 
  -1  11   5       65.61       52.99     33.23 o 
   0  11   5       53.77        0.11     20.17 o 
   1  11   5       93.53      142.74     33.06 o 
 -12  12   5      127.81       68.50     33.93 o 
 -11  12   5      523.42      532.88     62.71 o 
 -10  12   5      277.26      279.67     45.84 o 
  -9  12   5      373.29      406.48    119.27 o 
  -8  12   5     1247.23     1347.59     63.51 o 
  -7  12   5      170.41      143.12     23.37 o 
  -6  12   5      225.14      237.69     28.74 o 
  -5  12   5      503.71      521.60     43.46 o 
  -4  12   5        2.20        0.00     16.77 o 
  -3  12   5      128.08      132.11     26.59 o 
  -2  12   5      253.39      196.75     39.08 o 
  -1  12   5        2.47        0.00     20.62 o 
   0  12   5       55.32       56.63     24.66 o 
 -11  13   5      685.99      699.78     71.41 o 
 -10  13   5       11.70        9.01     28.41 o 
  -9  13   5      705.29      897.78    105.86 o 
  -8  13   5      597.18      625.15     50.95 o 
  -7  13   5       19.41       19.48     24.19 o 
  -6  13   5      501.16      591.37     52.14 o 
  -5  13   5       48.13       34.68     21.28 o 
  -4  13   5       80.64       33.40     25.63 o 
  -3  13   5      249.33      240.48     39.42 o 
  -7  14   5      166.88      218.54     62.88 o 
   1 -13   6      380.00      429.13     59.99 o 
   2 -13   6      176.69      206.84     45.61 o 
   3 -13   6       87.10       72.97     34.73 o 
   4 -13   6      903.94      906.98     90.40 o 
   5 -13   6       61.93       43.56     33.32 o 
   6 -13   6      323.42      351.05     54.33 o 
   7 -13   6     1119.39     1094.43    150.55 o 
   8 -13   6       62.10        0.00     27.69 o 
  -2 -12   6      238.54      216.36     26.22 o 
  -1 -12   6        0.18        0.27     15.87 o 
   0 -12   6      159.90      167.01     37.58 o 
   1 -12   6      144.86      152.48     19.27 o 
   2 -12   6       25.09        4.56     30.31 o 
   3 -12   6      634.76      692.91     71.15 o 
   4 -12   6      703.97      632.70     67.92 o 
   5 -12   6      283.36      233.73     44.89 o 
   6 -12   6     1114.97     1005.53    165.33 o 
   7 -12   6      558.16      498.61     58.82 o 
   8 -12   6      267.91      218.31     45.42 o 
   9 -12   6     1690.61     1792.81    156.05 o 
  10 -12   6      104.07       31.62     41.25 o 
  -3 -11   6      214.24      263.08     29.33 o 
  -2 -11   6       91.59       60.93     19.99 o 
  -1 -11   6       80.21       83.65     19.32 o 
   0 -11   6     1019.80     1047.09     51.16 o 
   1 -11   6      187.51      159.31     23.43 o 
   2 -11   6     1249.37     1212.06     48.88 o 
   3 -11   6     1225.06     1216.18     61.54 o 
   4 -11   6      104.28       68.74     26.57 o 
   5 -11   6      811.97      750.09     98.30 o 
   6 -11   6     1386.16     1162.86     79.01 o 
   7 -11   6       26.66       18.98     35.06 o 
   8 -11   6     1470.12     1539.19    204.85 o 
   9 -11   6      787.45      518.32     86.62 o 
  10 -11   6       68.77       71.49     46.06 o 
  -5 -10   6       19.33       23.07     18.94 o 
  -4 -10   6      172.94      171.61     31.06 o 
  -3 -10   6      721.43      712.60     42.71 o 
  -2 -10   6       65.44       51.20     21.04 o 
  -1 -10   6      973.73      926.00     42.88 o 
   0 -10   6      564.88      526.59     32.13 o 
   1 -10   6       46.24       13.13     15.61 o 
   2 -10   6     1139.11     1168.31     49.36 o 
   3 -10   6     1032.69      985.45     43.69 o 
   4 -10   6      921.70      929.84     41.17 o 
   5 -10   6     1812.13     1798.63    100.21 o 
   6 -10   6       88.62       82.98     19.88 o 
   7 -10   6     1650.31     1926.37    118.58 o 
   8 -10   6     1939.08     2050.49    104.15 o 
   9 -10   6       48.29       77.68     41.93 o 
  10 -10   6      848.74      792.61    100.36 o 
  11 -10   6      749.71      734.83     77.68 o 
  -6  -9   6      112.64      161.13     27.60 o 
  -5  -9   6       51.87       16.66     18.79 o 
  -4  -9   6      655.30      670.49     42.25 o 
  -3  -9   6      196.57      191.10     25.10 o 
  -2  -9   6      534.55      542.70     38.41 o 
  -1  -9   6      761.61      877.79     40.34 o 
   0  -9   6        2.54        0.00     11.50 o 
   1  -9   6      963.44     1034.15     40.23 o 
   2  -9   6     1138.97     1195.22     48.60 o 
   3  -9   6      685.79      761.82     45.56 o 
   4  -9   6     4354.46     4493.62    176.59 o 
   5  -9   6      953.77      969.03     65.85 o 
   6  -9   6      450.53      458.40     79.74 o 
   7  -9   6     4955.15     4796.18    112.33 o 
   8  -9   6     1219.81     1115.97     46.74 o 
   9  -9   6     1042.61     1062.35     53.76 o 
  10  -9   6     1321.08     1239.17     59.50 o 
  11  -9   6       58.46       41.49     22.46 o 
  -7  -8   6      192.39      197.61     33.37 o 
  -6  -8   6        1.24       13.23     17.97 o 
  -5  -8   6      773.16      845.08     45.72 o 
  -4  -8   6      304.87      309.00     34.83 o 
  -3  -8   6      120.11      105.90     20.23 o 
  -2  -8   6      823.66      885.69     40.06 o 
  -1  -8   6      429.34      433.70     32.45 o 
   0  -8   6      773.22      776.33     39.96 o 
   1  -8   6     5040.17     5246.49    104.03 o 
   2  -8   6      425.93      471.43     32.57 o 
   3  -8   6     3149.07     3145.60    112.81 o 
   4  -8   6     4259.92     4029.87    241.63 o 
   5  -8   6      510.34      491.46     32.01 o 
   6  -8   6     2614.42     2459.72     70.11 o 
   7  -8   6     1694.92     1648.83     74.78 o 
   8  -8   6       27.89       18.05     15.04 o 
   9  -8   6     1094.69     1045.55     94.87 o 
  10  -8   6     1101.84     1031.41    102.08 o 
  11  -8   6       97.09       94.98     25.17 o 
  12  -8   6      778.18      871.41     57.15 o 
  -8  -7   6      304.70      334.14     41.79 o 
  -7  -7   6        1.32        0.00     19.73 o 
  -6  -7   6      402.35      400.84     44.95 o 
  -5  -7   6      418.34      432.32     33.20 o 
  -4  -7   6       52.99       31.00     15.15 o 
  -3  -7   6     1068.10     1097.09     39.17 o 
  -2  -7   6     2808.18     2835.15     62.87 o 
  -1  -7   6      118.22      100.58     11.94 o 
   0  -7   6     2300.48     2444.54     47.93 o 
   1  -7   6     2179.71     2157.03     47.44 o 
   2  -7   6        7.77        9.77      7.11 o 
   3  -7   6     4072.78     4085.63     64.25 o 
   4  -7   6      724.79      717.53     41.51 o 
   5  -7   6      592.87      618.21     33.83 o 
   6  -7   6     4144.75     4177.59    119.11 o 
   7  -7   6      847.45      923.52     41.17 o 
   8  -7   6     1962.54     1800.20     58.56 o 
   9  -7   6     2909.44     2792.67     95.89 o 
  10  -7   6       73.01       42.30     21.49 o 
  11  -7   6      887.34      856.59     56.59 o 
  12  -7   6     1141.07     1128.76     66.50 o 
  -9  -6   6      274.32      259.20     36.96 o 
  -8  -6   6       99.68      134.25     31.16 o 
  -7  -6   6      148.93      150.78     28.25 o 
  -6  -6   6     1225.92     1139.59     52.69 o 
  -5  -6   6      208.06      208.16     23.46 o 
  -4  -6   6     1646.24     1529.21     44.86 o 
  -3  -6   6     3175.34     2968.34     62.72 o 
  -2  -6   6       10.55        8.03      8.43 o 
  -1  -6   6     1166.54     1122.79     28.11 o 
   0  -6   6     1930.56     2076.13     42.71 o 
   1  -6   6       20.18       16.32      7.37 o 
   2  -6   6     2593.94     2629.60     47.34 o 
   3  -6   6     2207.25     2048.71     38.45 o 
   4  -6   6       25.17       31.49      8.41 o 
   5  -6   6     1992.89     1924.85     42.24 o 
   6  -6   6     1134.85     1108.84     42.96 o 
   7  -6   6      609.43      687.37     54.59 o 
   8  -6   6     2515.13     2562.86     73.34 o 
   9  -6   6      950.73      968.92    102.77 o 
  10  -6   6      416.35      465.06    104.15 o 
  11  -6   6     1077.67     1018.93     61.53 o 
  12  -6   6      260.36      267.18     39.80 o 
 -10  -5   6      117.42       67.56     24.62 o 
  -9  -5   6      318.69      347.96     33.92 o 
  -8  -5   6       63.37       74.15     24.41 o 
  -7  -5   6     1785.30     1926.26    113.31 o 
  -6  -5   6     1780.00     1800.27     50.16 o 
  -5  -5   6      107.75       71.30     14.30 o 
  -4  -5   6     2956.33     2879.16     56.87 o 
  -3  -5   6     3758.91     3911.20     62.67 o 
  -2  -5   6      176.28      160.69     11.64 o 
  -1  -5   6     3046.37     2922.30     45.78 o 
   0  -5   6     2114.21     2253.98     54.15 o 
   1  -5   6     1784.18     1793.46     31.35 o 
   2  -5   6     6734.01     6846.61     74.47 o 
   3  -5   6       10.66       14.18      5.33 o 
   4  -5   6     2068.76     2026.53     39.53 o 
   5  -5   6     3225.64     3083.62     89.99 o 
   6  -5   6        0.98        4.40     12.13 o 
   7  -5   6     5518.76     5614.50    122.66 o 
   8  -5   6     3530.76     3878.57    117.55 o 
   9  -5   6        0.11        0.00     17.74 o 
  10  -5   6     1690.51     1899.19    158.80 o 
  11  -5   6      664.42      621.27     79.74 o 
  12  -5   6       19.12       11.99     24.78 o 
 -10  -4   6      619.82      711.57     45.25 o 
  -9  -4   6      102.62      118.80     24.81 o 
  -8  -4   6      656.60      661.55     39.32 o 
  -7  -4   6     1851.33     1808.84     56.88 o 
  -6  -4   6      619.44      633.60     34.74 o 
  -5  -4   6      789.41      799.98     26.71 o 
  -4  -4   6     3695.66     3560.14     63.51 o 
  -3  -4   6      401.92      456.55     21.55 o 
  -2  -4   6     6771.51     6847.24     87.00 o 
  -1  -4   6     3518.00     3512.97     47.82 o 
   0  -4   6     1298.69     1341.56     23.34 o 
   1  -4   6     5386.59     5435.68     63.30 o 
   2  -4   6     3139.60     3188.93     39.75 o 
   3  -4   6       88.28      104.59      9.77 o 
   4  -4   6     5465.25     5337.31     79.10 o 
   5  -4   6     2595.18     2783.19     54.64 o 
   6  -4   6     3787.29     3815.15     78.78 o 
   7  -4   6     9144.22     9270.26    181.92 o 
   8  -4   6      257.23      255.14     32.18 o 
   9  -4   6     1350.45     1265.42     62.63 o 
  10  -4   6      823.28      740.30     54.64 o 
  11  -4   6       16.34       23.06     25.05 o 
  12  -4   6      556.92      557.34     55.66 o 
 -11  -3   6      121.47       98.33     27.33 o 
 -10  -3   6      501.04      522.06     43.64 o 
  -9  -3   6       30.86       15.20     28.37 o 
  -8  -3   6     1728.54     1746.29     55.35 o 
  -7  -3   6     2130.66     2179.34     53.19 o 
  -6  -3   6      171.14      196.93     14.75 o 
  -5  -3   6     4261.78     4343.03     58.40 o 
  -4  -3   6     1669.10     1707.49     30.23 o 
  -3  -3   6     3115.20     3147.44     58.53 o 
  -2  -3   6     6191.24     5865.62     70.41 o 
  -1  -3   6     4768.57     4981.37     57.62 o 
   0  -3   6      687.72      641.70     17.09 o 
   1  -3   6     9752.51     9871.70    100.39 o 
   2  -3   6      571.84      624.63     15.18 o 
   3  -3   6     6548.55     6660.26     70.42 o 
   4  -3   6     8079.84     8002.60     83.32 o 
   5  -3   6      215.19      206.25     11.02 o 
   6  -3   6     3198.60     3166.24     68.25 o 
   7  -3   6     1886.82     2037.99     53.25 o 
   8  -3   6       11.32        0.00     15.75 o 
   9  -3   6     2142.62     2211.14     87.99 o 
  10  -3   6      524.47      557.94     49.81 o 
  11  -3   6       90.52      147.28     31.70 o 
 -12  -2   6      151.66      130.77     28.01 o 
 -11  -2   6      589.16      582.20     53.97 o 
 -10  -2   6      121.16      105.56     23.85 o 
  -9  -2   6      822.42      821.63     46.67 o 
  -8  -2   6     1126.00     1225.43     44.33 o 
  -7  -2   6       52.25       58.92     10.71 o 
  -6  -2   6     1119.71     1172.10     26.66 o 
  -5  -2   6     4741.69     4578.85     58.89 o 
  -4  -2   6     1113.85     1012.08     23.94 o 
  -3  -2   6    10648.32    10677.48    116.75 o 
  -2  -2   6     4505.21     4567.91     52.81 o 
  -1  -2   6       52.08      102.77     11.11 o 
   0  -2   6     9697.43    10075.22    101.20 o 
   1  -2   6     2068.88     2113.68     27.92 o 
   2  -2   6     4666.41     4869.65     53.67 o 
   3  -2   6     1703.37     1715.28     24.79 o 
   4  -2   6      524.77      496.44     15.46 o 
   5  -2   6     1820.07     1699.66     41.02 o 
   6  -2   6     5180.72     5390.64     91.53 o 
   7  -2   6      233.02      196.27     19.41 o 
   8  -2   6     2841.26     2989.48    109.33 o 
   9  -2   6     1170.33     1251.85     70.12 o 
  10  -2   6        3.33        8.09     21.53 o 
  11  -2   6      403.02      382.51     47.21 o 
 -12  -1   6      376.48      377.38     38.63 o 
 -11  -1   6      619.56      604.65     43.79 o 
 -10  -1   6      268.37      316.60     27.64 o 
  -9  -1   6     1797.32     1785.59     53.88 o 
  -8  -1   6      923.56      928.16     32.18 o 
  -7  -1   6      987.94      982.02     24.06 o 
  -6  -1   6     6643.97     6606.75     83.27 o 
  -5  -1   6       98.01      100.50      7.96 o 
  -4  -1   6     2868.10     2849.63     38.96 o 
  -3  -1   6     8244.41     8193.83     84.97 o 
  -2  -1   6      103.59      127.67      7.53 o 
  -1  -1   6    10302.56     9936.52     99.14 o 
   0  -1   6     1879.63     1878.07     25.50 o 
   1  -1   6      818.75      823.20     16.01 o 
   2  -1   6     4192.36     4319.52     51.49 o 
   3  -1   6     3779.27     3515.29     51.15 o 
   4  -1   6      587.65      560.34     17.94 o 
   5  -1   6     3877.22     3897.84     59.23 o 
   6  -1   6     1639.33     1771.08     42.09 o 
   7  -1   6      115.28      108.27     16.15 o 
   8  -1   6     1939.18     1894.31     64.65 o 
   9  -1   6      682.45      723.38     78.15 o 
  10  -1   6       40.86        1.94     19.24 o 
  11  -1   6      270.47      314.62     91.08 o 
 -13   0   6      641.08      626.09     50.10 o 
 -12   0   6      905.32      926.20     52.26 o 
 -11   0   6      428.89      456.22     32.39 o 
 -10   0   6     1404.32     1333.16     81.86 o 
  -9   0   6     2054.28     2104.31     57.70 o 
  -8   0   6      219.17      222.47     17.64 o 
  -7   0   6     5507.97     5628.67     77.85 o 
  -6   0   6     7127.94     7381.65     89.95 o 
  -5   0   6       12.48       16.02      4.83 o 
  -4   0   6    15399.86    15864.28    155.33 o 
  -3   0   6     1217.30     1020.07     18.49 o 
  -2   0   6     5381.79     5265.61     63.49 o 
  -1   0   6    10788.93    10552.62    110.24 o 
   0   0   6     1523.73     1536.49     26.72 o 
   1   0   6     2448.67     2437.49     37.63 o 
   2   0   6     2027.94     1915.08     35.34 o 
   3   0   6        5.36        0.00      5.15 o 
   4   0   6     1828.69     1745.07     36.00 o 
   5   0   6     1199.08     1247.65     31.01 o 
   6   0   6        3.80        4.88      8.91 o 
   7   0   6      957.77      985.90     34.00 o 
   8   0   6      635.22      680.54     41.88 o 
   9   0   6        4.47        0.00     16.79 o 
  10   0   6      255.98      288.55     36.09 o 
 -13   1   6     1165.65     1100.54     55.11 o 
 -12   1   6      735.10      657.90     38.22 o 
 -11   1   6       85.01       79.33     20.62 o 
 -10   1   6     2475.45     2463.83     65.01 o 
  -9   1   6      472.18      486.29     20.14 o 
  -8   1   6     1627.70     1533.66     35.73 o 
  -7   1   6     5437.64     5550.87     70.68 o 
  -6   1   6     1071.93     1047.25     23.20 o 
  -5   1   6     1168.32     1134.06     21.38 o 
  -4   1   6     2102.77     2027.31     28.67 o 
  -3   1   6     6504.71     6779.56     74.48 o 
  -2   1   6     8577.85     8428.89    101.17 o 
  -1   1   6     9938.95    10308.50    121.28 o 
   0   1   6     2732.87     2750.63     40.27 o 
   1   1   6     6658.30     6453.01    108.74 o 
   2   1   6       71.62       55.30      6.64 o 
   3   1   6      715.44      786.16     18.31 o 
   4   1   6     2842.86     2786.72     46.26 o 
   5   1   6      609.64      618.14     25.02 o 
   6   1   6      553.80      587.26     26.87 o 
   7   1   6      738.25      751.29     41.08 o 
   8   1   6       31.66        0.00     19.15 o 
   9   1   6      162.51      204.85     55.68 o 
  10   1   6      178.53      171.17     54.31 o 
 -13   2   6     1056.35     1104.57     47.57 o 
 -12   2   6       50.62       46.46     22.92 o 
 -11   2   6     1658.73     1635.39     60.62 o 
 -10   2   6      654.94      612.04     36.98 o 
  -9   2   6      251.16      198.36     18.60 o 
  -8   2   6     2592.34     2476.09     51.95 o 
  -7   2   6     1484.18     1548.69     30.22 o 
  -6   2   6     2274.37     2364.88     33.78 o 
  -5   2   6     4689.39     4699.32     53.66 o 
  -4   2   6       65.20       62.65      3.95 o 
  -3   2   6    14591.17    15059.28    150.31 o 
  -2   2   6    11136.26    10824.40    142.73 o 
  -1   2   6     1988.42     2218.74     37.14 o 
   0   2   6      567.74      434.84     18.10 o 
   1   2   6     2820.48     2729.77     42.62 o 
   2   2   6      391.22      405.90     14.05 o 
   3   2   6     3199.91     3105.19     76.19 o 
   4   2   6     1356.89     1372.26     32.07 o 
   5   2   6      224.39      256.02     19.05 o 
   6   2   6     1009.34     1097.75     87.02 o 
   7   2   6      244.85      277.12     24.97 o 
   8   2   6      194.39      210.89     39.18 o 
   9   2   6      361.91      310.03     63.24 o 
 -14   3   6      805.67      762.28     61.23 o 
 -13   3   6       40.22       48.29     16.41 o 
 -12   3   6      177.90      137.32     19.74 o 
 -11   3   6     2320.94     2257.41     59.49 o 
 -10   3   6       16.11       14.21     13.79 o 
  -9   3   6     2511.08     2379.99     59.53 o 
  -8   3   6     1714.16     1743.09     38.72 o 
  -7   3   6       73.25       67.73      9.75 o 
  -6   3   6     4411.40     4409.64     69.79 o 
  -5   3   6     3361.27     3165.87     51.56 o 
  -4   3   6     1996.37     1983.21     36.23 o 
  -3   3   6     8019.73     7521.28    126.86 o 
  -2   3   6     6933.63     6991.95     94.29 o 
  -1   3   6       76.28       59.34     11.73 o 
   0   3   6     7403.64     7365.38    134.13 o 
   1   3   6      563.23      555.01     20.39 o 
   2   3   6     2798.37     2719.40     54.24 o 
   3   3   6     2799.81     2745.60     45.41 o 
   4   3   6      124.65      124.98     13.49 o 
   5   3   6      888.13      948.63     36.98 o 
   6   3   6      353.33      390.41     59.94 o 
   7   3   6       85.43       39.36     31.39 o 
   8   3   6      235.88      266.32     43.83 o 
   9   3   6      169.01      177.10     40.41 o 
 -14   4   6      436.90      436.93     31.87 o 
 -13   4   6      393.67      375.70     33.95 o 
 -12   4   6     1567.78     1593.87     61.82 o 
 -11   4   6      427.04      427.39     23.46 o 
 -10   4   6     1299.21     1241.86     55.62 o 
  -9   4   6     2420.30     2428.25     63.18 o 
  -8   4   6       56.05       57.64     12.68 o 
  -7   4   6     2173.35     2193.97     34.86 o 
  -6   4   6     3659.70     3698.69     55.13 o 
  -5   4   6     1109.03     1103.12     25.96 o 
  -4   4   6     2220.27     2202.38     45.78 o 
  -3   4   6     3138.64     2992.31     50.78 o 
  -2   4   6     1094.65     1181.62     39.09 o 
  -1   4   6     4750.90     4700.56     75.14 o 
   0   4   6     2514.78     2533.30     62.80 o 
   1   4   6       41.14       45.16      7.57 o 
   2   4   6     2296.33     2394.21     49.83 o 
   3   4   6      392.09      432.48     22.80 o 
   4   4   6      475.37      460.80     20.65 o 
   5   4   6      644.29      762.52     37.16 o 
   6   4   6      137.70      164.33     20.92 o 
   7   4   6      249.81      256.39     31.86 o 
   8   4   6      254.62      223.25     41.88 o 
 -14   5   6       31.70        0.00     29.90 o 
 -13   5   6     1714.89     1929.21    197.64 o 
 -12   5   6     2418.97     2490.78     94.90 o 
 -11   5   6       49.88       36.82     20.53 o 
 -10   5   6     2774.75     2861.87     87.30 o 
  -9   5   6     1830.61     1868.92     52.90 o 
  -8   5   6       66.87       75.07     12.30 o 
  -7   5   6     4971.03     5044.04     77.53 o 
  -6   5   6     2310.38     2344.36     40.12 o 
  -5   5   6     2629.31     2680.07     65.63 o 
  -4   5   6     4980.16     5010.61     70.31 o 
  -3   5   6        5.65        1.87      5.85 o 
  -2   5   6      332.14      282.52     21.04 o 
  -1   5   6     5376.94     5285.36     77.37 o 
   0   5   6       60.77       47.96     10.98 o 
   1   5   6     1335.09     1377.69     37.04 o 
   2   5   6     1315.27     1360.63     36.45 o 
   3   5   6       45.90       53.82     13.69 o 
   4   5   6     1072.61     1108.96     42.45 o 
   5   5   6      127.84       90.91     19.75 o 
   6   5   6       46.64       53.23     17.52 o 
   7   5   6       79.63       77.55     25.26 o 
 -14   6   6      530.57      503.16     62.22 o 
 -13   6   6     2310.78     2330.61    111.18 o 
 -12   6   6     1629.34     1492.07    114.11 o 
 -11   6   6     1038.60     1041.24     55.42 o 
 -10   6   6     2435.66     2456.09     78.90 o 
  -9   6   6       34.36       32.31     16.60 o 
  -8   6   6     3439.67     3228.83     74.35 o 
  -7   6   6     3572.11     3552.60     55.52 o 
  -6   6   6        0.91        0.00      5.93 o 
  -5   6   6     1981.95     1855.52     39.32 o 
  -4   6   6     1559.70     1578.58     35.47 o 
  -3   6   6      931.13      963.89     30.11 o 
  -2   6   6     4872.56     5053.24     99.64 o 
  -1   6   6      529.42      512.89     30.56 o 
   0   6   6     1718.68     1612.92     55.86 o 
   1   6   6     1539.24     1619.26     86.76 o 
   2   6   6        7.80        5.44      9.92 o 
   3   6   6      436.87      428.88     27.37 o 
   4   6   6      472.16      470.78     31.53 o 
   5   6   6        3.19        0.00     14.10 o 
   6   6   6      136.16      149.41     29.04 o 
 -14   7   6     1878.34     1894.63    457.14 o 
 -13   7   6      830.51      969.88     76.99 o 
 -12   7   6       26.48       36.53     26.22 o 
 -11   7   6     2336.38     2338.02    101.73 o 
 -10   7   6      907.99      847.78     63.15 o 
  -9   7   6      588.39      644.01     37.97 o 
  -8   7   6     4166.93     4113.49     89.31 o 
  -7   7   6     1321.85     1361.10     48.21 o 
  -6   7   6     2378.73     2495.77     76.50 o 
  -5   7   6     4479.71     4499.71     74.36 o 
  -4   7   6      240.81      278.05     19.45 o 
  -3   7   6     2730.35     2712.36     74.63 o 
  -2   7   6     2631.64     2596.10     66.33 o 
  -1   7   6        8.32        6.84     11.57 o 
   0   7   6      634.79      676.32     43.50 o 
   1   7   6     2001.56     1979.97    107.71 o 
   2   7   6       37.83       19.77      9.61 o 
   3   7   6      563.38      540.56     30.30 o 
   4   7   6      120.91      116.68     19.93 o 
   5   7   6        9.64        9.26     15.29 o 
   6   7   6      141.29      110.88     23.72 o 
 -14   8   6     1219.83     1217.55    142.99 o 
 -13   8   6      273.45      276.51     47.08 o 
 -12   8   6     1433.92     1278.19     83.68 o 
 -11   8   6     2747.86     2729.00    113.50 o 
 -10   8   6        5.15        8.45     15.95 o 
  -9   8   6     2518.94     2498.92     83.54 o 
  -8   8   6     2696.67     2646.93     67.64 o 
  -7   8   6      117.13      127.15     14.04 o 
  -6   8   6     2595.73     2741.27     54.11 o 
  -5   8   6       60.80       42.79     10.96 o 
  -4   8   6      481.94      521.24     27.40 o 
  -3   8   6      444.42      465.18     31.06 o 
  -2   8   6      983.07     1015.20     49.74 o 
  -1   8   6     1014.72     1066.38     52.96 o 
   0   8   6      269.45      274.51     32.32 o 
   1   8   6        3.65        0.00     19.94 o 
   2   8   6      230.90      219.14     32.32 o 
   3   8   6      301.26      376.57     41.85 o 
   4   8   6        0.01       10.00     14.17 o 
   5   8   6       87.42       97.98     21.20 o 
 -14   9   6      311.59      275.71     50.50 o 
 -13   9   6      583.15      524.40     62.21 o 
 -12   9   6     2318.96     2156.31    115.49 o 
 -11   9   6      249.61      292.63     43.55 o 
 -10   9   6      372.52      412.35     49.62 o 
  -9   9   6     1528.19     1558.37     51.87 o 
  -8   9   6        0.78        3.99     10.92 o 
  -7   9   6     1027.48     1070.99     34.02 o 
  -6   9   6      614.31      630.44     27.92 o 
  -5   9   6        6.05        0.00      9.62 o 
  -4   9   6     1251.05     1438.96     50.64 o 
  -3   9   6      435.51      390.69     35.75 o 
  -2   9   6       41.96       74.30     21.37 o 
  -1   9   6      724.92      859.85     60.89 o 
   0   9   6      492.03      448.77     45.50 o 
   1   9   6       62.14       53.10     22.46 o 
   2   9   6      395.23      513.72     48.40 o 
   3   9   6       96.06       95.26     30.01 o 
 -13  10   6     1552.81     1580.57     96.66 o 
 -12  10   6     2133.09     2020.92    103.26 o 
 -11  10   6      164.51      166.58     37.61 o 
 -10  10   6     1213.39     1255.37     79.46 o 
  -9  10   6      165.96      139.65     32.79 o 
  -8  10   6      295.34      325.99     24.43 o 
  -7  10   6     1275.11     1374.86     39.72 o 
  -6  10   6      125.96      107.86     15.65 o 
  -5  10   6      463.97      493.79     35.47 o 
  -4  10   6      315.69      330.25     35.55 o 
  -3  10   6       20.22        0.00     17.06 o 
  -2  10   6      557.44      604.31     48.63 o 
  -1  10   6      204.09      296.14     36.91 o 
   0  10   6       18.55       24.19     22.13 o 
   1  10   6      122.54      149.75     31.65 o 
   2  10   6       80.07       20.91     23.92 o 
 -13  11   6     1527.17     1416.97     95.88 o 
 -12  11   6      149.73      112.93     37.81 o 
 -11  11   6      257.54      244.00     50.18 o 
 -10  11   6      381.95      484.80     55.74 o 
  -9  11   6       26.50       45.34     26.19 o 
  -8  11   6     1427.56     1460.38     55.47 o 
  -7  11   6      633.34      723.64     37.07 o 
  -6  11   6      146.74      156.42     23.62 o 
  -5  11   6      519.43      599.01     46.89 o 
  -4  11   6       54.18       39.03     20.12 o 
  -3  11   6       31.27       41.75     21.31 o 
  -2  11   6      697.64      741.50     55.52 o 
  -1  11   6       18.91        0.00     21.43 o 
   0  11   6       45.40       52.86     26.08 o 
   1  11   6       92.34       61.44     41.22 o 
 -12  12   6       99.12       60.56     34.82 o 
 -11  12   6      334.85      405.79     55.53 o 
 -10  12   6       59.50       83.67     33.57 o 
  -9  12   6      473.85      650.08     63.05 o 
  -8  12   6     1183.32     1331.76     76.43 o 
  -7  12   6      212.85      176.54     23.31 o 
  -6  12   6      166.52      175.86     25.57 o 
  -5  12   6      335.54      340.43     38.57 o 
  -4  12   6       21.06       16.15     21.12 o 
  -3  12   6      356.34      385.31     43.78 o 
  -2  12   6      151.76      154.96     43.00 o 
  -1  12   6        4.43       29.51     24.17 o 
 -10  13   6       52.96       38.50     47.43 o 
  -9  13   6      711.85      688.12     95.55 o 
  -8  13   6      326.29      165.67     55.68 o 
  -7  13   6       67.97       83.34     34.96 o 
  -6  13   6      231.21      257.73     37.56 o 
  -5  13   6        1.20        0.00     21.49 o 
  -4  13   6       59.50       66.12     28.82 o 
  -3  13   6      233.80      231.32     39.00 o 
   1 -13   7      255.64      151.32     40.48 o 
   2 -13   7        2.03        0.00     31.50 o 
   3 -13   7      398.70      431.05    155.02 o 
   4 -13   7      408.36      405.88    105.86 o 
   5 -13   7       32.93       19.66     34.47 o 
   6 -13   7      854.82      981.37     87.09 o 
   7 -13   7      948.03      920.90    240.26 o 
  -1 -12   7        6.62        2.78     19.06 o 
   0 -12   7       65.67       54.78     21.43 o 
   1 -12   7      429.29      427.09     52.71 o 
   2 -12   7       35.44       10.18     15.98 o 
   3 -12   7     1256.33     1281.51     80.66 o 
   4 -12   7      500.37      463.57     97.61 o 
   5 -12   7      139.80      101.68     46.06 o 
   6 -12   7     1083.60     1197.44    171.86 o 
   7 -12   7      291.47      365.31     65.31 o 
   8 -12   7      667.14      629.12     82.84 o 
   9 -12   7      903.98      919.78    120.30 o 
  -3 -11   7      235.59      270.57     32.23 o 
  -2 -11   7       67.03       96.49     21.72 o 
  -1 -11   7      453.59      432.84     35.82 o 
   0 -11   7      433.07      500.49     39.06 o 
   1 -11   7      106.41       89.70     21.83 o 
   2 -11   7     1167.78     1102.90     50.43 o 
   3 -11   7      436.87      440.01     32.25 o 
   4 -11   7      114.47       80.69     18.95 o 
   5 -11   7     1423.37     1476.07    103.66 o 
   6 -11   7      585.86      617.07     33.16 o 
   7 -11   7      180.83      168.17     20.06 o 
   8 -11   7     1938.05     1980.21    107.98 o 
   9 -11   7      791.38      824.23    107.93 o 
  10 -11   7      226.33      125.80     56.37 o 
  -5 -10   7        9.29        0.00     19.02 o 
  -4 -10   7      268.77      290.86     31.72 o 
  -3 -10   7      187.35      164.02     25.39 o 
  -2 -10   7      257.80      198.90     33.24 o 
  -1 -10   7      930.85      905.60     61.84 o 
   0 -10   7      557.15      516.95     33.26 o 
   1 -10   7      328.69      332.11     31.73 o 
   2 -10   7     2389.88     2364.29     74.63 o 
   3 -10   7      311.24      360.64     31.13 o 
   4 -10   7      586.45      525.47     35.44 o 
   5 -10   7     1945.43     2041.38     96.37 o 
   6 -10   7       18.65       19.82     40.21 o 
   7 -10   7     1554.68     1667.17     86.11 o 
   8 -10   7     2083.31     2231.95    100.61 o 
   9 -10   7       17.56        0.00     18.93 o 
  10 -10   7     1311.66     1295.22     62.77 o 
  -6  -9   7       53.25       25.65     22.46 o 
  -5  -9   7       68.75       91.88     22.67 o 
  -4  -9   7      469.54      447.79     35.84 o 
  -3  -9   7      122.55      101.83     26.59 o 
  -2  -9   7     2286.51     2239.49     65.68 o 
  -1  -9   7     1486.77     1427.62     49.91 o 
   0  -9   7       38.45       49.04     15.58 o 
   1  -9   7     1748.84     1938.93    153.68 o 
   2  -9   7     1444.97     1407.65     55.14 o 
   3  -9   7      580.93      604.86     57.83 o 
   4  -9   7     3682.92     3621.34    370.52 o 
   5  -9   7     1761.82     1810.06    121.67 o 
   6  -9   7     1013.83     1064.14    117.79 o 
   7  -9   7     4306.16     4215.80    105.12 o 
   8  -9   7      204.18      299.45     32.99 o 
   9  -9   7      902.19      809.63     53.28 o 
  10  -9   7      914.04      877.79     57.40 o 
  11  -9   7        1.31       12.76     21.87 o 
  -7  -8   7      214.79      186.37     39.19 o 
  -6  -8   7       78.40       75.82     22.76 o 
  -5  -8   7      893.59      867.73     46.64 o 
  -4  -8   7       82.45       72.59     19.57 o 
  -3  -8   7      543.20      583.96     36.29 o 
  -2  -8   7     2748.18     2809.37     72.90 o 
  -1  -8   7      246.21      240.74     26.23 o 
   0  -8   7      449.20      416.81     28.66 o 
   1  -8   7     1989.42     1991.87     45.67 o 
   2  -8   7       84.84       62.74     17.78 o 
   3  -8   7     2141.28     2078.83    173.23 o 
   4  -8   7     2891.72     2848.52     80.15 o 
   5  -8   7        7.99       23.01     16.26 o 
   6  -8   7     1225.72     1354.91     58.17 o 
   7  -8   7     1102.41     1072.77     56.48 o 
   8  -8   7       97.93       61.32     22.49 o 
   9  -8   7     1732.81     1616.87    148.14 o 
  10  -8   7      376.23      372.44     40.44 o 
  11  -8   7      228.26      202.67     33.93 o 
  -8  -7   7      280.57      304.04     40.32 o 
  -7  -7   7        0.10        0.00     19.42 o 
  -6  -7   7      195.92      186.26     25.48 o 
  -5  -7   7      465.85      497.38     35.32 o 
  -4  -7   7        5.38       14.98     14.64 o 
  -3  -7   7     1952.98     2038.19     53.64 o 
  -2  -7   7     1555.47     1610.46     45.68 o 
  -1  -7   7       17.17       16.30     12.52 o 
   0  -7   7     4261.16     4083.09     89.82 o 
   1  -7   7     2971.34     2859.66     58.79 o 
   2  -7   7     1723.02     1737.03     57.73 o 
   3  -7   7     4608.36     4696.08     82.60 o 
   4  -7   7     1259.07     1274.19     39.29 o 
   5  -7   7     1198.67     1197.15     45.94 o 
   6  -7   7     2473.94     2384.33     70.07 o 
   7  -7   7        7.92        0.00     14.07 o 
   8  -7   7     1789.19     1784.64     60.95 o 
   9  -7   7     1565.53     1383.47     92.46 o 
  10  -7   7        8.67        0.00     19.32 o 
  11  -7   7     1103.23     1225.14     68.42 o 
  -9  -6   7      296.49      277.34     53.05 o 
  -8  -6   7       95.43       60.39     25.27 o 
  -7  -6   7      357.68      320.65     35.88 o 
  -6  -6   7      961.54     1057.30     48.42 o 
  -5  -6   7       43.89       54.14     16.59 o 
  -4  -6   7     1538.31     1519.57     45.21 o 
  -3  -6   7     5909.97     6101.27     97.65 o 
  -2  -6   7       24.93       31.32     11.07 o 
  -1  -6   7     2984.31     3089.22     78.34 o 
   0  -6   7     2949.94     3001.34     56.27 o 
   1  -6   7       27.71       25.62      7.98 o 
   2  -6   7     1132.25     1114.90     28.75 o 
   3  -6   7      606.83      703.65     21.72 o 
   4  -6   7      905.73      910.13     28.43 o 
   5  -6   7     1969.19     2085.14     84.59 o 
   6  -6   7      500.25      473.43     34.95 o 
   7  -6   7      193.01      217.31     25.09 o 
   8  -6   7     2897.03     2953.58     82.60 o 
   9  -6   7      568.63      507.30     43.59 o 
  10  -6   7      597.09      542.18     47.35 o 
  11  -6   7     1367.68     1484.86    106.21 o 
 -10  -5   7      196.38      215.36     30.92 o 
  -9  -5   7      424.68      423.15     37.49 o 
  -8  -5   7       16.36        3.18     15.80 o 
  -7  -5   7     1199.33     1179.14     59.73 o 
  -6  -5   7      667.78      711.02     34.19 o 
  -5  -5   7      562.96      521.46     28.78 o 
  -4  -5   7     3953.41     4098.26     72.71 o 
  -3  -5   7     1524.25     1558.88     35.64 o 
  -2  -5   7     1833.40     1834.56     41.29 o 
  -1  -5   7     2340.17     2180.80     38.76 o 
   0  -5   7     2777.28     2885.28     52.44 o 
   1  -5   7     2556.24     2592.35     38.71 o 
   2  -5   7     4142.43     4297.57     54.87 o 
   3  -5   7      162.32      154.68     14.87 o 
   4  -5   7     1279.64     1261.72     30.80 o 
   5  -5   7     2747.37     2737.93     72.69 o 
   6  -5   7      383.27      342.75     27.95 o 
   7  -5   7     1475.11     1518.03     53.51 o 
   8  -5   7     1303.05     1283.67     58.44 o 
   9  -5   7      127.60      100.89     40.21 o 
  10  -5   7     1158.41     1147.22     86.62 o 
  11  -5   7      436.01      489.04     50.20 o 
 -10  -4   7      602.57      538.41     48.03 o 
  -9  -4   7       62.32       62.85     23.81 o 
  -8  -4   7      747.86      676.41     45.55 o 
  -7  -4   7     1589.71     1660.05     56.98 o 
  -6  -4   7      238.93      240.45     21.08 o 
  -5  -4   7     1910.62     1936.47     68.19 o 
  -4  -4   7     3895.74     3929.55     55.68 o 
  -3  -4   7       23.56       14.54      7.18 o 
  -2  -4   7     4349.86     4505.48     63.71 o 
  -1  -4   7     6584.59     6540.12     74.79 o 
   0  -4   7        5.09        0.80      5.34 o 
   1  -4   7     3511.62     3339.49     43.13 o 
   2  -4   7      413.10      415.81     12.91 o 
   3  -4   7     1403.05     1330.20     26.02 o 
   4  -4   7     4960.96     5196.00     86.95 o 
   5  -4   7       17.25       20.38     11.20 o 
   6  -4   7     4217.64     4639.99     92.35 o 
   7  -4   7     1415.93     1443.77     51.84 o 
   8  -4   7      183.49      101.21     43.31 o 
   9  -4   7     1041.45     1110.31    102.77 o 
  10  -4   7      991.07     1045.61     65.38 o 
  11  -4   7        2.56        0.00     22.34 o 
 -11  -3   7      377.28      425.60     43.37 o 
 -10  -3   7      547.99      594.10     46.29 o 
  -9  -3   7       60.81       53.80     21.59 o 
  -8  -3   7     1443.88     1527.98     51.91 o 
  -7  -3   7      126.26      125.83     19.15 o 
  -6  -3   7      780.48      782.79     28.30 o 
  -5  -3   7     1835.22     1875.71     35.87 o 
  -4  -3   7      222.41      257.33     14.10 o 
  -3  -3   7     4586.02     4877.15     66.97 o 
  -2  -3   7     2975.21     2806.43     39.03 o 
  -1  -3   7      629.72      599.23     15.60 o 
   0  -3   7     3346.52     3124.81     40.49 o 
   1  -3   7     5452.56     5340.84     67.48 o 
   2  -3   7       44.01       81.85      9.13 o 
   3  -3   7    11404.20    11832.95    119.00 o 
   4  -3   7     3158.65     3333.50     44.84 o 
   5  -3   7       89.68       99.61     12.96 o 
   6  -3   7     2089.67     2094.13     60.43 o 
   7  -3   7     1802.03     1859.15     52.24 o 
   8  -3   7     1019.64     1077.00     56.85 o 
   9  -3   7     1763.48     1951.35     82.85 o 
  10  -3   7      136.78       78.20     49.84 o 
  11  -3   7      217.85      190.42     47.43 o 
 -12  -2   7      225.95      186.23     46.00 o 
 -11  -2   7      647.86      735.20     50.70 o 
 -10  -2   7        8.03       16.27     17.09 o 
  -9  -2   7      765.67      808.41     45.54 o 
  -8  -2   7     1068.43     1062.02     60.01 o 
  -7  -2   7       45.43       31.42     10.29 o 
  -6  -2   7     2187.72     2096.38     51.75 o 
  -5  -2   7     4455.93     4412.27     65.68 o 
  -4  -2   7      204.12      175.63     10.71 o 
  -3  -2   7     6594.28     6862.32     75.96 o 
  -2  -2   7     3181.30     3002.95     39.05 o 
  -1  -2   7     1018.66     1256.57     21.39 o 
   0  -2   7    19853.97    19912.99    174.62 o 
   1  -2   7     3019.08     2970.41     37.61 o 
   2  -2   7     4300.84     4469.98     51.61 o 
   3  -2   7     7708.80     7812.75     82.67 o 
   4  -2   7       72.68       74.53      7.13 o 
   5  -2   7     4104.24     4380.62     61.14 o 
   6  -2   7     1197.03     1202.89     38.93 o 
   7  -2   7      387.57      415.36     27.22 o 
   8  -2   7     1248.22     1272.34     62.56 o 
   9  -2   7      638.48      549.08     41.64 o 
  10  -2   7       17.34       52.93     34.37 o 
  11  -2   7      573.59      534.13     74.93 o 
 -12  -1   7      454.63      447.90     51.78 o 
 -11  -1   7      471.00      396.46     37.02 o 
 -10  -1   7      194.88      148.82     23.91 o 
  -9  -1   7     1669.34     1709.78     53.29 o 
  -8  -1   7       38.50       29.67     11.45 o 
  -7  -1   7     1415.67     1375.20     34.31 o 
  -6  -1   7      752.79      831.74     22.93 o 
  -5  -1   7       65.83       55.09      6.98 o 
  -4  -1   7     3130.34     3184.90     40.83 o 
  -3  -1   7     8111.96     7960.10     83.60 o 
  -2  -1   7       37.33       35.58      4.99 o 
  -1  -1   7    13267.87    13790.48    135.18 o 
   0  -1   7     5360.14     5288.21     58.35 o 
   1  -1   7     1987.34     2053.50     36.32 o 
   2  -1   7     6338.17     6324.81     72.60 o 
   3  -1   7     1149.60     1212.50     23.94 o 
   4  -1   7      331.86      368.34     18.03 o 
   5  -1   7     1874.86     1883.75     39.88 o 
   6  -1   7      525.61      495.12     24.33 o 
   7  -1   7      856.91      802.91     52.49 o 
   8  -1   7     1078.64     1130.31    181.82 o 
   9  -1   7       75.72       53.62     26.62 o 
  10  -1   7      239.31      262.75     42.37 o 
 -13   0   7      587.29      573.29     45.02 o 
 -12   0   7      656.35      641.24     44.98 o 
 -11   0   7        2.85        0.00     14.10 o 
 -10   0   7     1505.24     1582.56     51.48 o 
  -9   0   7      872.81      844.75     41.84 o 
  -8   0   7      482.56      436.36     23.49 o 
  -7   0   7     3943.13     3955.54     69.04 o 
  -6   0   7     3090.75     3090.05     51.44 o 
  -5   0   7     3622.06     3686.84     50.81 o 
  -4   0   7    10123.53    10303.68    116.99 o 
  -3   0   7      339.28      388.16     12.17 o 
  -2   0   7     2813.70     2721.10     37.96 o 
  -1   0   7     7181.63     6977.00     82.73 o 
   0   0   7      266.93      277.88     12.03 o 
   1   0   7     2165.41     2000.20     33.35 o 
   2   0   7     6888.70     7357.73     93.91 o 
   3   0   7        2.23        0.00      5.73 o 
   4   0   7     2181.92     2238.73     48.49 o 
   5   0   7     1027.17     1108.74     29.97 o 
   6   0   7       20.35       10.25     10.76 o 
   7   0   7      825.88      910.55     43.79 o 
   8   0   7       83.55       49.19     23.94 o 
   9   0   7      121.05       63.03     46.06 o 
  10   0   7      376.36      400.77     74.93 o 
 -13   1   7     1000.38      965.05     47.49 o 
 -12   1   7      537.35      487.29     33.93 o 
 -11   1   7      358.02      330.05     33.74 o 
 -10   1   7     1911.26     1899.67     61.12 o 
  -9   1   7       24.09       14.87     11.34 o 
  -8   1   7     4049.97     3986.93     84.36 o 
  -7   1   7     4626.19     4562.88     71.48 o 
  -6   1   7      429.46      410.36     15.65 o 
  -5   1   7    12172.34    11889.74    143.08 o 
  -4   1   7     3168.29     3258.13     40.07 o 
  -3   1   7     6884.49     7158.11     83.67 o 
  -2   1   7    12114.36    11535.50    147.05 o 
  -1   1   7    11203.55    10985.78    130.43 o 
   0   1   7     5475.74     5407.07     71.16 o 
   1   1   7     8690.91     8580.12    126.68 o 
   2   1   7      895.10      906.84     21.15 o 
   3   1   7      682.43      628.35     18.74 o 
   4   1   7      963.15     1002.30     31.06 o 
   5   1   7        9.63        0.00     10.95 o 
   6   1   7      891.02      825.08     41.83 o 
   7   1   7      424.85      483.50     45.80 o 
   8   1   7       33.42       25.43     33.68 o 
   9   1   7      377.59      422.77     71.49 o 
 -13   2   7      558.99      602.79     37.16 o 
 -12   2   7       32.07       25.67     14.53 o 
 -11   2   7     1985.82     2020.98     58.06 o 
 -10   2   7      837.65      840.96     35.82 o 
  -9   2   7     2218.33     2213.54     57.10 o 
  -8   2   7     6376.76     6166.83    114.57 o 
  -7   2   7      999.59      978.84     31.82 o 
  -6   2   7     1994.42     1924.84     29.61 o 
  -5   2   7     4544.59     4572.02     48.76 o 
  -4   2   7       11.14        2.99      2.93 o 
  -3   2   7     8157.02     8071.20    137.47 o 
  -2   2   7     8669.58     8457.84    100.78 o 
  -1   2   7      735.48      779.63     20.30 o 
   0   2   7     1648.22     1476.19     37.11 o 
   1   2   7     2193.56     2312.49     38.28 o 
   2   2   7       17.43       13.92      6.28 o 
   3   2   7     1385.03     1276.66     33.07 o 
   4   2   7     1109.14     1008.56     36.91 o 
   5   2   7       77.13       47.03     13.75 o 
   6   2   7     1534.74     1444.80     60.15 o 
   7   2   7       25.71       56.08     23.43 o 
   8   2   7      210.03      262.12     41.08 o 
   9   2   7      247.09      380.84     70.12 o 
 -14   3   7      703.50      722.38     43.19 o 
 -13   3   7       29.32       16.72     15.01 o 
 -12   3   7      978.07      915.99     38.70 o 
 -11   3   7     2080.08     2096.77     56.79 o 
 -10   3   7       75.55       67.42     14.78 o 
  -9   3   7     3017.62     3051.60     66.72 o 
  -8   3   7     1864.28     1973.31     37.71 o 
  -7   3   7      280.42      302.94     17.27 o 
  -6   3   7     8788.38     8675.15    103.23 o 
  -5   3   7     1757.38     1740.66     29.28 o 
  -4   3   7     2547.19     2581.01     39.95 o 
  -3   3   7     4377.02     3972.78     61.26 o 
  -2   3   7     5286.43     5140.90     82.25 o 
  -1   3   7     1142.13     1195.06     25.25 o 
   0   3   7     2470.40     2362.22     43.41 o 
   1   3   7      790.89      776.25     27.42 o 
   2   3   7      876.38      844.62     35.26 o 
   3   3   7     2143.47     1936.19     46.32 o 
   4   3   7        0.49        0.00     11.57 o 
   5   3   7      622.86      668.61     53.90 o 
   6   3   7      225.96      236.18     28.89 o 
   7   3   7       27.77       36.59     21.51 o 
   8   3   7      370.67      387.57     49.72 o 
 -14   4   7      270.09      269.02     41.37 o 
 -13   4   7      660.02      696.64     51.42 o 
 -12   4   7     1666.05     1651.35     59.53 o 
 -11   4   7      118.99       97.61     24.42 o 
 -10   4   7     1780.73     1746.92     97.25 o 
  -9   4   7     3378.89     3387.72     94.62 o 
  -8   4   7      117.08      174.83     35.11 o 
  -7   4   7     1848.75     1878.77     38.94 o 
  -6   4   7     3611.06     3418.85     57.64 o 
  -5   4   7      151.67      160.24     12.25 o 
  -4   4   7     2827.39     2704.39     65.12 o 
  -3   4   7      516.46      452.71     18.72 o 
  -2   4   7       32.50       38.59      6.25 o 
  -1   4   7     4436.77     4344.47     84.01 o 
   0   4   7     1167.62     1157.90     43.61 o 
   1   4   7     1177.08     1103.98     34.67 o 
   2   4   7     1328.34     1310.05     53.24 o 
   3   4   7      140.00      120.66     16.58 o 
   4   4   7       42.93       31.03     13.39 o 
   5   4   7     1117.47     1082.38     50.20 o 
   6   4   7       15.80        2.42     17.51 o 
   7   4   7      327.75      231.91     40.13 o 
 -14   5   7      107.09       52.41     54.99 o 
 -13   5   7     1730.34     1842.93    135.42 o 
 -12   5   7     1295.75     1204.90     86.97 o 
 -11   5   7      410.99      375.24     49.07 o 
 -10   5   7     3360.43     3444.68     99.12 o 
  -9   5   7      797.24      856.05     66.64 o 
  -8   5   7      845.65      945.09     38.12 o 
  -7   5   7     5785.69     5600.30     93.87 o 
  -6   5   7     1034.41     1067.36     34.97 o 
  -5   5   7     1104.73     1080.16     25.47 o 
  -4   5   7     3095.63     2945.88     52.25 o 
  -3   5   7      134.85      105.68     12.21 o 
  -2   5   7     4263.52     4038.80    126.91 o 
  -1   5   7     3495.32     3211.49    109.98 o 
   0   5   7      108.38       82.12     21.62 o 
   1   5   7      358.02      401.87     22.12 o 
   2   5   7      866.98      923.38     39.29 o 
   3   5   7        0.63        0.00     13.39 o 
   4   5   7      488.50      488.59     31.93 o 
   5   5   7      333.02      310.03     28.21 o 
   6   5   7       44.57       39.04     20.14 o 
   7   5   7       55.95       46.42     27.46 o 
 -14   6   7      731.65      706.95    118.24 o 
 -13   6   7     2042.91     2076.16    147.11 o 
 -12   6   7      283.40      296.11     36.90 o 
 -11   6   7     1925.78     1986.59    103.23 o 
 -10   6   7     2966.00     2917.29    103.57 o 
  -9   6   7       12.54        7.24     14.29 o 
  -8   6   7     2074.15     2068.97     57.16 o 
  -7   6   7     4100.72     4002.53     66.63 o 
  -6   6   7       38.23       26.31      8.60 o 
  -5   6   7     2850.27     2678.29     50.62 o 
  -4   6   7      354.15      357.41     21.38 o 
  -3   6   7     1169.88     1028.99     45.25 o 
  -2   6   7     4293.21     4285.97    104.01 o 
  -1   6   7       10.44        4.38     12.25 o 
   0   6   7      195.77      196.40     43.05 o 
   1   6   7      187.96      162.49     24.81 o 
   2   6   7        3.68        0.00     10.60 o 
   3   6   7      529.89      558.36     31.52 o 
   4   6   7      211.00      208.64     23.81 o 
   5   6   7        1.47        0.00     14.49 o 
   6   6   7       65.49       59.10     19.80 o 
 -14   7   7     1181.00     1298.37     92.87 o 
 -13   7   7      374.67      292.23     48.00 o 
 -12   7   7      256.13      233.75     41.20 o 
 -11   7   7     1846.97     1712.07     73.81 o 
 -10   7   7      630.32      652.32     43.67 o 
  -9   7   7      867.06      889.83     42.07 o 
  -8   7   7     3871.37     3955.18     99.32 o 
  -7   7   7      496.75      501.98     22.44 o 
  -6   7   7     1704.47     1721.82     46.65 o 
  -5   7   7     1882.29     1863.17     41.90 o 
  -4   7   7      366.14      399.57     26.96 o 
  -3   7   7     1283.45     1322.92     44.89 o 
  -2   7   7     2640.81     2675.99     98.23 o 
  -1   7   7       67.16       60.23     17.43 o 
   0   7   7     1783.52     1852.76     68.31 o 
   1   7   7        5.33        0.00     16.12 o 
   2   7   7      335.27      382.91     38.28 o 
   3   7   7      171.06      198.92     20.38 o 
   4   7   7      107.85      117.87     19.05 o 
   5   7   7       48.03       50.19     19.14 o 
 -14   8   7     1082.14     1043.05    154.33 o 
 -13   8   7       26.47       28.08     27.69 o 
 -12   8   7     2363.13     2314.63    113.77 o 
 -11   8   7     1497.93     1391.92     80.76 o 
 -10   8   7       40.42       41.41     16.59 o 
  -9   8   7     1791.29     1896.96     80.97 o 
  -8   8   7     1647.11     1591.47     51.44 o 
  -7   8   7      336.16      352.61     21.06 o 
  -6   8   7     1415.23     1452.05     48.21 o 
  -5   8   7      243.73      251.10     20.80 o 
  -4   8   7     1166.01     1146.65     69.16 o 
  -3   8   7     2019.06     2112.01     70.95 o 
  -2   8   7       51.58       39.67     18.23 o 
  -1   8   7      379.05      393.47     37.22 o 
   0   8   7       65.50       79.75     27.54 o 
   1   8   7        0.03        0.00     16.39 o 
   2   8   7      298.01      278.18     35.86 o 
   3   8   7      228.08      250.88     37.93 o 
   4   8   7        1.43        0.00     13.57 o 
 -13   9   7      365.17      367.75     53.90 o 
 -12   9   7     1606.80     1525.17     89.36 o 
 -11   9   7      212.97      192.14     38.52 o 
 -10   9   7     1174.70     1115.61     68.52 o 
  -9   9   7     1004.28     1160.19     60.62 o 
  -8   9   7        8.60       26.91     12.25 o 
  -7   9   7     1382.04     1371.61     51.65 o 
  -6   9   7     1027.30     1120.18     39.41 o 
  -5   9   7      123.09      103.11     18.70 o 
  -4   9   7      663.82      665.36     44.60 o 
  -3   9   7      481.33      386.46     37.72 o 
  -2   9   7      335.77      345.49     36.20 o 
  -1   9   7      721.59      703.17     51.08 o 
   0   9   7      109.21       71.25     23.49 o 
   1   9   7      151.57      115.52     28.03 o 
   2   9   7      210.02      197.23     43.57 o 
   3   9   7        6.08        0.00     22.15 o 
 -13  10   7     1781.69     1843.98    375.34 o 
 -12  10   7      384.04      362.93     87.99 o 
 -11  10   7      489.37      476.33     55.94 o 
 -10  10   7     1105.31     1129.78     75.81 o 
  -9  10   7      219.52      212.14     33.75 o 
  -8  10   7      501.50      547.45     30.54 o 
  -7  10   7      910.68      952.18     39.01 o 
  -6  10   7       32.29       33.64     15.35 o 
  -5  10   7      539.06      523.16     35.36 o 
  -4  10   7      325.38      402.10     38.83 o 
  -3  10   7       10.24       31.14     20.62 o 
  -2  10   7      601.55      698.82     52.28 o 
  -1  10   7      176.01      182.76     31.21 o 
   0  10   7        0.62        0.00     20.93 o 
   1  10   7       36.48       27.03     25.73 o 
   2  10   7       23.75        0.00     23.88 o 
 -12  11   7       21.76        0.00     26.09 o 
 -11  11   7      819.06      924.02     99.68 o 
 -10  11   7      446.33      418.12     52.60 o 
  -9  11   7      220.23      112.03     41.59 o 
  -8  11   7     1190.16     1296.74     51.30 o 
  -7  11   7      130.72      100.91     21.48 o 
  -6  11   7      161.05      186.29     28.28 o 
  -5  11   7      508.60      532.03     54.61 o 
  -4  11   7       52.98       42.98     23.12 o 
  -3  11   7       81.84      103.41     28.41 o 
  -2  11   7      176.82      115.41     45.84 o 
  -1  11   7       20.20        0.00     22.81 o 
   0  11   7       23.32       26.28     25.49 o 
 -11  12   7      858.35      902.83     76.24 o 
 -10  12   7       18.10       28.87     41.93 o 
  -8  12   7      766.27      874.15     62.65 o 
  -7  12   7       33.25       40.20     19.92 o 
  -6  12   7      417.60      451.92     43.84 o 
  -5  12   7      334.47      418.67     52.67 o 
  -4  12   7        0.39        0.00     20.79 o 
  -3  12   7      237.28      208.85     36.06 o 
  -2  12   7       36.49       41.62     27.45 o 
  -8  13   7      115.24       87.30     47.43 o 
  -7  13   7       48.09       52.38     23.65 o 
  -6  13   7      196.19      213.82     30.23 o 
  -5  13   7       24.16       14.90     26.30 o 
   3 -13   8      674.01      857.35     84.47 o 
   4 -13   8      566.07      665.42     77.03 o 
   5 -13   8       20.35        0.00     34.02 o 
  -1 -12   8       12.18        1.17     20.84 o 
   0 -12   8      318.25      372.56     35.70 o 
   1 -12   8      206.54      208.12     37.79 o 
   2 -12   8      356.93      331.85     37.15 o 
   3 -12   8      539.12      617.90     57.01 o 
   4 -12   8      231.36      212.05     24.86 o 
   5 -12   8      287.97      233.99     33.93 o 
   6 -12   8     1154.33     1200.76     49.22 o 
   7 -12   8       17.79        0.00     30.38 o 
   8 -12   8      610.97      540.60     65.00 o 
  -3 -11   8      418.02      443.07     38.15 o 
  -2 -11   8        4.10        9.03     18.41 o 
  -1 -11   8      326.90      344.57     36.09 o 
   0 -11   8      102.06       98.65     27.46 o 
   1 -11   8        0.84        0.00     14.57 o 
   2 -11   8      903.10      981.90     51.16 o 
   3 -11   8     1788.38     1783.14    110.03 o 
   4 -11   8       47.27       24.58     18.81 o 
   5 -11   8     1204.87     1318.43     66.42 o 
   6 -11   8      150.20      187.69     32.56 o 
   7 -11   8      167.48      173.43     48.81 o 
   8 -11   8     1522.19     1654.48     96.98 o 
   9 -11   8      343.31      362.96     81.12 o 
  -4 -10   8      464.01      519.28     40.84 o 
  -3 -10   8      302.22      307.35     31.68 o 
  -2 -10   8      212.39      140.88     38.30 o 
  -1 -10   8      541.97      547.59     38.60 o 
   0 -10   8      268.25      246.35     41.86 o 
   1 -10   8     1436.83     1371.96     59.85 o 
   2 -10   8     1708.38     1630.03     63.56 o 
   3 -10   8       34.29       32.63     19.25 o 
   4 -10   8      499.27      590.77     60.96 o 
   5 -10   8      165.16      162.44     35.96 o 
   6 -10   8        0.24        0.00     25.15 o 
   7 -10   8     1567.69     1640.89    115.14 o 
   8 -10   8     1786.46     1678.42     62.93 o 
   9 -10   8      186.89      210.52     32.68 o 
  10 -10   8      962.61      969.25     58.69 o 
  -6  -9   8        5.35        0.00     19.52 o 
  -5  -9   8      152.99      146.50     25.66 o 
  -4  -9   8      369.84      302.13     31.04 o 
  -3  -9   8       23.87        4.76     17.31 o 
  -2  -9   8      933.26      838.98     43.17 o 
  -1  -9   8      339.65      295.28     31.86 o 
   0  -9   8      175.86      186.08     22.54 o 
   1  -9   8     1829.29     1666.25     63.44 o 
   2  -9   8      697.84      614.31     85.24 o 
   3  -9   8        6.56        2.15     22.57 o 
   4  -9   8     2818.66     2618.03    107.93 o 
   5  -9   8      499.20      460.06     35.91 o 
   6  -9   8     3201.07     3126.50     89.10 o 
   7  -9   8     2922.09     2973.89     86.61 o 
   8  -9   8        1.35        2.09     17.18 o 
   9  -9   8      947.93      889.21    126.49 o 
  10  -9   8      618.40      629.76     50.68 o 
  -7  -8   8       83.61       83.89     28.72 o 
  -6  -8   8      112.00       84.34     23.01 o 
  -5  -8   8      379.89      334.55     32.74 o 
  -4  -8   8      159.49      140.63     25.68 o 
  -3  -8   8      884.01      819.73     42.31 o 
  -2  -8   8     1690.49     1701.67     77.58 o 
  -1  -8   8       16.45       18.61     14.98 o 
   0  -8   8      803.21      882.32     36.85 o 
   1  -8   8     3509.84     3597.76    130.86 o 
   2  -8   8       45.36       26.71     23.94 o 
   3  -8   8     6412.25     6102.51    188.01 o 
   4  -8   8     2115.80     2031.03     71.04 o 
   5  -8   8      858.40      969.17     47.23 o 
   6  -8   8     2397.68     2464.76     78.18 o 
   7  -8   8     1134.57     1004.09     84.31 o 
   8  -8   8      851.39      848.68     46.06 o 
   9  -8   8     1353.13     1466.10     70.79 o 
  10  -8   8      113.52      116.31     67.37 o 
  -8  -7   8      177.09      240.00     37.31 o 
  -7  -7   8        2.48        0.00     20.90 o 
  -6  -7   8      473.01      494.89     37.00 o 
  -5  -7   8      455.47      414.43     33.60 o 
  -4  -7   8      270.00      225.47     26.07 o 
  -3  -7   8     2220.47     2263.98     95.05 o 
  -2  -7   8      586.02      635.12     46.19 o 
  -1  -7   8       58.84       40.85     15.61 o 
   0  -7   8     5393.16     5580.20    113.57 o 
   1  -7   8      818.86      823.66     57.94 o 
   2  -7   8     2019.82     1978.61     55.95 o 
   3  -7   8     2419.81     2288.80     62.71 o 
   4  -7   8      210.11      205.63     25.58 o 
   5  -7   8      679.95      689.64     41.51 o 
   6  -7   8     1091.00     1177.06     49.26 o 
   7  -7   8       58.02       48.41     18.81 o 
   8  -7   8     2300.08     2276.37     72.59 o 
   9  -7   8      925.42      912.21     57.94 o 
  10  -7   8       57.11       24.20     21.95 o 
  11  -7   8      977.07     1029.77     66.69 o 
  -9  -6   8      414.72      443.23     56.91 o 
  -8  -6   8       79.43       65.42     41.02 o 
  -7  -6   8      322.78      319.00     61.42 o 
  -6  -6   8      352.43      362.60     28.60 o 
  -5  -6   8       28.51       24.87     13.97 o 
  -4  -6   8      969.44      941.25     37.95 o 
  -3  -6   8     3349.66     3539.97     73.77 o 
  -2  -6   8        2.93        0.00     11.63 o 
  -1  -6   8     1536.26     1495.34     42.14 o 
   0  -6   8     1737.93     1765.91     41.28 o 
   1  -6   8      148.83      134.00     14.55 o 
   2  -6   8     3115.51     3025.95     60.74 o 
   3  -6   8     1533.17     1407.41     83.81 o 
   4  -6   8      674.07      678.98     33.54 o 
   5  -6   8     2779.08     2699.21     76.18 o 
   6  -6   8      192.86      203.75     24.85 o 
   7  -6   8     2554.18     2564.52     76.17 o 
   8  -6   8     1980.13     2114.38     69.60 o 
   9  -6   8      159.23      137.65     28.55 o 
  10  -6   8      642.71      691.10     54.67 o 
  11  -6   8     1170.78     1230.76     71.67 o 
  -9  -5   8      268.81      308.52     46.83 o 
  -8  -5   8       97.88       76.81     20.40 o 
  -7  -5   8     1288.39     1362.12     53.51 o 
  -6  -5   8      382.56      340.92     26.07 o 
  -5  -5   8     1042.98     1104.43     39.37 o 
  -4  -5   8     4961.12     4786.72     89.54 o 
  -3  -5   8      238.94      247.18     20.89 o 
  -2  -5   8     3649.50     3515.64     64.12 o 
  -1  -5   8     2587.53     2589.34     43.98 o 
   0  -5   8      413.53      443.10     17.75 o 
   1  -5   8     4096.97     4094.87     59.14 o 
   2  -5   8     1891.71     1750.14     34.38 o 
   3  -5   8      332.73      304.74     19.73 o 
   4  -5   8     2255.62     2152.10     55.39 o 
   5  -5   8      662.61      690.82     37.04 o 
   6  -5   8      129.26      146.14     21.81 o 
   7  -5   8     4562.67     4654.17    111.43 o 
   8  -5   8     1354.90     1407.38     55.15 o 
   9  -5   8      125.01      105.93     26.62 o 
  10  -5   8     1169.88     1200.31     77.34 o 
  11  -5   8      234.57      182.86     48.12 o 
 -10  -4   8      744.77      836.53     58.56 o 
  -9  -4   8      119.87      105.83     25.79 o 
  -8  -4   8      874.34      938.95     45.93 o 
  -7  -4   8     2144.11     2184.65     64.41 o 
  -6  -4   8       61.38       34.69     13.43 o 
  -5  -4   8     2639.27     2651.48     59.77 o 
  -4  -4   8     1176.99     1189.06     32.43 o 
  -3  -4   8     1963.48     2029.35     38.56 o 
  -2  -4   8     1412.20     1275.88     25.52 o 
  -1  -4   8     1259.42     1269.21     24.92 o 
   0  -4   8     1446.31     1455.77     26.37 o 
   1  -4   8     6180.88     6137.80     70.62 o 
   2  -4   8     1318.81     1423.84     24.94 o 
   3  -4   8     1467.54     1462.66     34.74 o 
   4  -4   8     6284.54     6333.56    115.23 o 
   5  -4   8      812.64      883.25     35.07 o 
   6  -4   8     1763.84     1864.90     52.90 o 
   7  -4   8     3095.46     3087.48     95.06 o 
   8  -4   8       12.77        7.86     20.26 o 
   9  -4   8      772.22      897.78     79.05 o 
  10  -4   8      309.85      287.35     54.31 o 
 -11  -3   8      734.30      748.40     61.78 o 
 -10  -3   8      456.07      452.44     48.63 o 
  -9  -3   8      228.46      234.24     31.33 o 
  -8  -3   8     1061.20     1173.95     55.36 o 
  -7  -3   8       81.32       88.90     18.16 o 
  -6  -3   8      280.55      295.42     21.63 o 
  -5  -3   8     1826.45     1846.06     52.41 o 
  -4  -3   8       36.05       22.84      8.07 o 
  -3  -3   8     6719.57     6704.12     77.47 o 
  -2  -3   8     3936.33     3797.63     49.34 o 
  -1  -3   8      124.06      156.41     13.29 o 
   0  -3   8     6745.35     6758.75     95.27 o 
   1  -3   8     7352.54     7575.18     92.40 o 
   2  -3   8      235.46      263.65     11.41 o 
   3  -3   8     5381.15     5465.70     62.83 o 
   4  -3   8     4357.95     4179.51     64.38 o 
   5  -3   8      408.86      404.80     25.34 o 
   6  -3   8     6166.18     6192.79    208.96 o 
   7  -3   8       35.73       23.67     15.32 o 
   8  -3   8      583.41      658.56     69.43 o 
   9  -3   8      540.38      516.26     66.68 o 
  10  -3   8       34.48       30.93     33.68 o 
 -11  -2   8      560.35      582.89     46.00 o 
 -10  -2   8        5.74       16.75     18.52 o 
  -9  -2   8      809.15      833.82     41.53 o 
  -8  -2   8     1606.52     1701.50     53.71 o 
  -7  -2   8       94.55       72.08     23.81 o 
  -6  -2   8     2353.15     2329.32     52.72 o 
  -5  -2   8      220.17      232.71     15.64 o 
  -4  -2   8     1913.39     1984.73     49.83 o 
  -3  -2   8     5320.58     5035.12     60.00 o 
  -2  -2   8     1137.08     1162.43     23.28 o 
  -1  -2   8     2612.51     2447.51     34.05 o 
   0  -2   8     4367.06     4459.23     50.38 o 
   1  -2   8     1038.77     1084.25     20.32 o 
   2  -2   8     3444.42     3462.58     67.94 o 
   3  -2   8     6331.21     6251.90     70.06 o 
   4  -2   8       22.70       29.73      6.65 o 
   5  -2   8      294.38      248.68     40.14 o 
   6  -2   8      673.56      692.24     61.41 o 
   7  -2   8       23.64       10.82     15.95 o 
   8  -2   8      784.13      855.43     57.91 o 
   9  -2   8      505.12      424.34     84.21 o 
  10  -2   8      235.17      202.10     51.56 o 
 -12  -1   8      556.50      526.04     87.05 o 
 -11  -1   8      108.55       44.46     19.80 o 
 -10  -1   8      659.13      661.07     37.87 o 
  -9  -1   8     1042.14     1095.36     43.60 o 
  -8  -1   8        3.09        0.00      8.58 o 
  -7  -1   8      296.40      330.20     19.14 o 
  -6  -1   8     1468.44     1501.19     34.26 o 
  -5  -1   8       73.10       57.93      9.30 o 
  -4  -1   8     6932.95     7004.71     80.76 o 
  -3  -1   8     3491.46     3215.97     40.85 o 
  -2  -1   8        9.20       11.13      4.71 o 
  -1  -1   8    10558.47    10680.48    108.97 o 
   0  -1   8     5359.40     5269.63     63.20 o 
   1  -1   8     2462.99     2467.88     35.87 o 
   2  -1   8     5006.27     4917.26     74.10 o 
   3  -1   8     1214.07     1199.67     32.92 o 
   4  -1   8      675.76      605.07     22.31 o 
   5  -1   8     3766.78     3949.92     81.57 o 
   6  -1   8      188.65      180.00     23.39 o 
   7  -1   8     2013.99     2161.14    101.07 o 
   8  -1   8      780.29      767.91     56.96 o 
   9  -1   8        1.15        9.52     23.94 o 
  10  -1   8      268.68      294.12     63.24 o 
 -12   0   8      334.49      382.96     39.49 o 
 -11   0   8      232.78      231.42     25.70 o 
 -10   0   8     1709.38     1718.94     70.65 o 
  -9   0   8     1482.49     1455.15     47.99 o 
  -8   0   8       30.72       22.44     10.96 o 
  -7   0   8     2910.47     3066.44     50.23 o 
  -6   0   8      548.95      557.67     17.95 o 
  -5   0   8     6378.00     6432.31     92.37 o 
  -4   0   8     9782.92    10234.64    124.79 o 
  -3   0   8       31.11       23.43      4.81 o 
  -2   0   8     3495.86     3191.88     45.51 o 
  -1   0   8     5664.89     5895.51     78.73 o 
   0   0   8      592.23      580.69     15.09 o 
   1   0   8     6205.91     6124.92     81.16 o 
   2   0   8     1539.88     1599.23     31.41 o 
   3   0   8       10.71        0.00      8.60 o 
   4   0   8     1316.81     1285.15     38.39 o 
   5   0   8      792.06      791.19     34.43 o 
   6   0   8      120.51      100.68     19.69 o 
   7   0   8      139.75      144.40     29.54 o 
   8   0   8      101.44      142.30     49.49 o 
   9   0   8       76.31       43.31     37.81 o 
 -13   1   8      839.95      886.24     60.43 o 
 -12   1   8       69.67       48.43     17.23 o 
 -11   1   8     1008.21      971.23     53.58 o 
 -10   1   8     2511.18     2520.63     76.85 o 
  -9   1   8      159.76      190.86     20.43 o 
  -8   1   8     2921.05     2807.28     84.34 o 
  -7   1   8     1846.53     1959.61     47.32 o 
  -6   1   8      594.16      594.30     23.11 o 
  -5   1   8     6902.38     6857.63     89.67 o 
  -4   1   8     2817.01     2816.51     43.21 o 
  -3   1   8     2488.99     2396.76     39.16 o 
  -2   1   8     3339.69     2992.50     48.42 o 
  -1   1   8      448.21      409.55     13.24 o 
   0   1   8     2303.35     2257.81     37.61 o 
   1   1   8     4237.30     4081.40     64.53 o 
   2   1   8      467.76      401.21     18.42 o 
   3   1   8     1131.21     1102.14     53.54 o 
   4   1   8      842.22      853.82     38.00 o 
   5   1   8       30.01        3.39     13.58 o 
   6   1   8      430.48      513.25     36.51 o 
   7   1   8      171.99      174.27     42.96 o 
   8   1   8        1.04        0.00     32.31 o 
   9   1   8      354.47      235.79     59.12 o 
 -13   2   8      343.86      337.76     29.26 o 
 -12   2   8      198.83      215.32     29.07 o 
 -11   2   8     2118.68     2125.25     59.54 o 
 -10   2   8      792.96      796.17     40.82 o 
  -9   2   8      520.35      499.77     27.33 o 
  -8   2   8     2224.06     2225.07     54.90 o 
  -7   2   8       59.68       60.13     10.05 o 
  -6   2   8     4210.30     4019.18     70.79 o 
  -5   2   8     5503.06     5485.26     63.50 o 
  -4   2   8      568.13      592.31     14.56 o 
  -3   2   8     4722.16     4338.78     57.77 o 
  -2   2   8     5247.24     5271.58     68.77 o 
  -1   2   8     1039.71     1030.96     29.43 o 
   0   2   8    12135.47    11619.08    166.17 o 
   1   2   8     1709.20     1622.38     34.63 o 
   2   2   8      724.00      684.83     22.45 o 
   3   2   8     1258.49     1269.96     40.54 o 
   4   2   8      136.09      141.79     21.05 o 
   5   2   8      715.56      837.83     48.90 o 
   6   2   8      487.34      513.26     38.28 o 
   7   2   8       97.44       64.97     23.41 o 
   8   2   8       96.62      107.24     46.75 o 
 -13   3   8       28.79        3.15     13.70 o 
 -12   3   8     1777.39     1726.72     52.28 o 
 -11   3   8      969.83     1023.47     38.19 o 
 -10   3   8      261.32      214.01     17.47 o 
  -9   3   8     3601.74     3363.76     70.79 o 
  -8   3   8     1487.94     1475.03     54.86 o 
  -7   3   8     2191.19     2115.77     68.56 o 
  -6   3   8     6201.40     5964.92     89.51 o 
  -5   3   8      528.28      543.33     16.92 o 
  -4   3   8     1468.71     1457.90     31.55 o 
  -3   3   8     3173.00     2916.50     54.19 o 
  -2   3   8      475.66      507.90     16.91 o 
  -1   3   8     2506.16     2536.45     41.72 o 
   0   3   8     1948.79     1828.21     51.39 o 
   1   3   8        2.42        0.42     14.32 o 
   2   3   8     1511.60     1497.97     49.84 o 
   3   3   8      866.83      860.61     27.93 o 
   4   3   8       58.06       93.08     19.19 o 
   5   3   8      380.34      359.25     32.29 o 
   6   3   8      266.81      261.29     32.26 o 
   7   3   8        1.44        6.71     18.68 o 
   8   3   8      261.63      310.70    109.99 o 
 -14   4   8       85.32       61.23     34.02 o 
 -13   4   8      842.53      767.68     55.71 o 
 -12   4   8     1362.91     1448.29     69.01 o 
 -11   4   8       14.11        0.00     31.34 o 
 -10   4   8     1944.58     1914.20     80.11 o 
  -9   4   8     2613.51     2529.13     79.37 o 
  -8   4   8       12.79       28.01     13.81 o 
  -7   4   8     1053.99     1084.30     32.13 o 
  -6   4   8     2891.13     2783.37     55.99 o 
  -5   4   8       33.73       17.10      5.99 o 
  -4   4   8     2931.47     2907.46     53.90 o 
  -3   4   8     1300.73     1238.85     33.29 o 
  -2   4   8       51.58       40.90     12.38 o 
  -1   4   8     2687.30     2594.97    118.58 o 
   0   4   8      475.78      510.10     36.02 o 
   1   4   8     1279.53     1304.26     39.12 o 
   2   4   8     2052.30     2041.41     60.74 o 
   3   4   8      261.54      350.43     47.19 o 
   4   4   8      594.31      537.61     36.83 o 
   5   4   8      368.37      455.96     36.38 o 
   6   4   8       28.00       40.48     19.81 o 
   7   4   8      117.63      103.25     32.11 o 
 -14   5   8      181.41      155.46     40.69 o 
 -13   5   8     1659.56     1618.78     75.29 o 
 -12   5   8      399.82      329.79     38.89 o 
 -11   5   8      900.83      904.43     54.20 o 
 -10   5   8     3451.44     3264.40    113.95 o 
  -9   5   8     1268.84     1259.26     53.90 o 
  -8   5   8     1558.19     1491.15     73.52 o 
  -7   5   8     1562.67     1573.85     59.85 o 
  -6   5   8       23.85       25.49      9.78 o 
  -5   5   8     1045.33     1029.93     35.95 o 
  -4   5   8     1691.39     1704.49     42.32 o 
  -3   5   8        7.58        0.00      8.22 o 
  -2   5   8     2412.45     2390.43     59.44 o 
  -1   5   8      868.61      977.20     73.48 o 
   0   5   8      797.57      781.76     42.28 o 
   1   5   8     2515.12     2614.72     61.54 o 
   2   5   8      420.17      438.15     33.14 o 
   3   5   8       43.50       43.30     17.46 o 
   4   5   8      497.10      507.80     38.70 o 
   5   5   8      129.09       90.63     22.89 o 
   6   5   8       71.25       63.79     22.33 o 
 -14   6   8     1536.80     1539.51     99.83 o 
 -13   6   8     1549.56     1469.82     92.29 o 
 -12   6   8       10.87       12.78     20.75 o 
 -11   6   8     2034.20     2053.05     76.23 o 
 -10   6   8     1810.97     1726.08     66.14 o 
  -9   6   8        7.51       18.03     13.45 o 
  -8   6   8     2086.48     2070.19     58.37 o 
  -7   6   8      546.33      578.55     25.90 o 
  -6   6   8     1288.55     1319.85     36.92 o 
  -5   6   8     2427.22     2458.24     54.68 o 
  -4   6   8      125.42      127.84     18.15 o 
  -3   6   8      602.17      593.99     30.99 o 
  -2   6   8     1131.48     1147.11     48.44 o 
  -1   6   8        8.02       17.58     13.51 o 
   0   6   8      829.19      854.00     47.28 o 
   1   6   8     1950.34     2018.15     72.30 o 
   2   6   8      140.02      157.08     18.55 o 
   3   6   8      358.35      344.96     26.06 o 
   4   6   8      130.83      128.07     20.35 o 
   5   6   8        7.52        0.00     15.19 o 
 -14   7   8     1165.75     1135.81     96.58 o 
 -13   7   8      400.87      344.05     95.55 o 
 -12   7   8      266.97      290.57     37.38 o 
 -11   7   8     1699.25     1728.47     69.01 o 
 -10   7   8      213.27      181.60     27.31 o 
  -9   7   8     1816.01     1967.98     59.55 o 
  -8   7   8     1938.76     2000.51     71.41 o 
  -7   7   8       12.14        0.00      9.71 o 
  -6   7   8     2879.85     2821.16     64.14 o 
  -5   7   8     1109.75     1136.20     76.06 o 
  -4   7   8      106.78      105.86     17.80 o 
  -3   7   8     2224.01     2247.33     71.21 o 
  -2   7   8     1761.53     1790.96     64.04 o 
  -1   7   8     1055.00     1016.79     52.53 o 
   0   7   8     2092.87     2196.78    110.77 o 
   1   7   8      190.84      182.06     28.63 o 
   2   7   8      125.03      103.24     27.25 o 
   3   7   8      269.78      284.96     45.84 o 
   4   7   8        1.34        0.00     13.85 o 
 -13   8   8      177.43      108.62     35.51 o 
 -12   8   8     1165.82     1373.36    119.96 o 
 -11   8   8      587.37      580.73     44.95 o 
 -10   8   8      258.65      263.61     27.27 o 
  -9   8   8     3470.71     3432.19     85.07 o 
  -8   8   8      122.62       93.91     21.73 o 
  -7   8   8      399.85      425.65     25.77 o 
  -6   8   8     2053.89     2106.35     55.47 o 
  -5   8   8      393.29      343.80     30.03 o 
  -4   8   8     1082.02     1083.99     38.80 o 
  -3   8   8      705.20      729.35     45.76 o 
  -2   8   8       21.53       24.92     17.44 o 
  -1   8   8      201.05      261.36     47.67 o 
   0   8   8      390.65      339.09     38.12 o 
   1   8   8        0.52        0.00     18.81 o 
   2   8   8      141.97      179.93     32.29 o 
   3   8   8       39.95       20.20     23.21 o 
 -13   9   8      347.72      408.29     57.11 o 
 -12   9   8      975.01     1010.93     78.37 o 
 -11   9   8        0.28        7.51     23.76 o 
 -10   9   8     1301.84     1317.72     51.36 o 
  -9   9   8     1331.47     1308.95     59.73 o 
  -8   9   8       68.62       48.37     15.93 o 
  -7   9   8     1152.74     1278.04     55.46 o 
  -6   9   8      370.97      371.13     26.66 o 
  -5   9   8      148.55      173.93     25.30 o 
  -4   9   8      882.42     1086.87     56.64 o 
  -3   9   8      184.26      182.16     33.87 o 
  -2   9   8      432.55      421.42     40.02 o 
  -1   9   8      381.03      407.36     40.97 o 
   0   9   8        2.03       11.62     19.66 o 
   1   9   8      129.61      158.70     34.49 o 
   2   9   8      203.01      196.92     36.60 o 
 -13  10   8      773.00      987.60     83.19 o 
 -12  10   8       98.50      106.54     35.00 o 
 -11  10   8      524.37      537.42     59.75 o 
 -10  10   8     1725.66     2023.80     94.11 o 
  -9  10   8       60.39       67.89     23.86 o 
  -8  10   8      772.75      921.91     43.55 o 
  -7  10   8     1171.38     1186.21     50.29 o 
  -6  10   8       36.33       12.70     18.06 o 
  -5  10   8      545.30      492.52     46.34 o 
  -4  10   8      213.87      209.36     31.86 o 
  -3  10   8        5.20        0.00     17.40 o 
  -2  10   8      311.42      317.21     72.68 o 
  -1  10   8       93.55       28.31     22.09 o 
   0  10   8       10.88        0.00     22.34 o 
   1  10   8       88.98      114.15     31.60 o 
 -12  11   8      100.43      154.67     59.12 o 
 -11  11   8     1128.42     1051.77    122.36 o 
 -10  11   8      417.33      402.83     78.37 o 
  -9  11   8      506.58      502.56     44.41 o 
  -8  11   8      182.13      178.44     30.96 o 
  -7  11   8      113.51      119.28     22.53 o 
  -6  11   8      215.28      262.70     28.83 o 
  -5  11   8      428.14      496.52     44.25 o 
  -4  11   8        6.69       28.94     31.26 o 
  -3  11   8       97.35      115.04     40.13 o 
  -2  11   8      111.79      116.07     30.07 o 
  -1  11   8       10.55        0.00     21.85 o 
 -11  12   8      598.57      545.82     95.55 o 
 -10  12   8        0.81       11.00     44.00 o 
  -8  12   8      238.88      185.05     31.63 o 
  -7  12   8       24.65       41.82     18.85 o 
  -6  12   8      480.60      599.31     43.10 o 
  -5  12   8      166.27      182.06     41.50 o 
  -4  12   8       25.57       52.41     28.48 o 
  -3  12   8      124.44      100.99     40.20 o 
   0 -12   9      830.48      830.29     51.83 o 
   1 -12   9       43.17       31.44     23.00 o 
   2 -12   9      695.00      613.04     55.70 o 
   3 -12   9     1107.32     1190.33     56.52 o 
   4 -12   9       41.48       11.75     19.33 o 
   5 -12   9      565.65      586.00     40.90 o 
   6 -12   9      417.43      391.37     33.08 o 
   7 -12   9       14.96        0.00     17.09 o 
  -2 -11   9       59.87       49.86     35.23 o 
  -1 -11   9      205.12      258.52     36.79 o 
   0 -11   9      180.26      151.37     41.45 o 
   1 -11   9       16.47       14.49     21.54 o 
   2 -11   9      655.41      627.78     44.02 o 
   3 -11   9      384.92      369.51     38.32 o 
   4 -11   9      101.96      100.56     41.53 o 
   5 -11   9      689.75      829.67     74.96 o 
   6 -11   9      106.13       51.04     58.43 o 
   7 -11   9      301.43      288.66    135.42 o 
   8 -11   9     1217.31     1336.76    157.42 o 
  -4 -10   9      444.93      457.25     39.90 o 
  -3 -10   9       94.94      109.30     23.91 o 
  -2 -10   9      651.73      666.90     41.91 o 
  -1 -10   9      864.58      899.59     66.21 o 
   0 -10   9        7.56       23.42     26.10 o 
   1 -10   9     1329.10     1254.84     92.78 o 
   2 -10   9     2282.54     2336.14     80.10 o 
   3 -10   9       16.76        5.41     27.15 o 
   4 -10   9      805.48      766.62     69.57 o 
   5 -10   9      895.94      858.87     71.28 o 
   6 -10   9        1.49        0.00     26.00 o 
   7 -10   9     2110.75     2125.06     73.68 o 
   8 -10   9      483.98      403.37     37.77 o 
   9 -10   9      284.05      277.71     44.00 o 
  -5  -9   9      543.16      653.76     44.51 o 
  -4  -9   9      560.84      576.64     41.07 o 
  -3  -9   9       76.26       79.08     21.54 o 
  -2  -9   9     1297.53     1243.46     51.87 o 
  -1  -9   9      682.14      718.61     40.12 o 
   0  -9   9      312.04      353.41     44.58 o 
   1  -9   9     1447.46     1520.49     85.74 o 
   2  -9   9      475.65      454.59     54.18 o 
   3  -9   9      387.18      406.68     50.40 o 
   4  -9   9      627.31      655.91    145.05 o 
   5  -9   9        9.64        0.00     14.42 o 
   6  -9   9      977.36      910.50     82.55 o 
   7  -9   9     2128.30     2151.57     73.89 o 
   8  -9   9       69.49       60.29     22.97 o 
   9  -9   9      989.89      984.17     62.44 o 
  -6  -8   9      152.23      148.41     27.08 o 
  -5  -8   9      562.87      639.08     42.47 o 
  -4  -8   9      104.47       93.94     37.01 o 
  -3  -8   9      657.43      680.80     45.05 o 
  -2  -8   9      628.85      711.23     40.07 o 
  -1  -8   9      134.00      113.59     20.00 o 
   0  -8   9      776.95      842.71     82.45 o 
   1  -8   9     2034.65     2065.99    206.57 o 
   2  -8   9       13.14       16.97     26.00 o 
   3  -8   9     2654.49     2716.56    107.30 o 
   4  -8   9     2594.67     2500.33     86.16 o 
   5  -8   9      429.77      465.31     40.00 o 
   6  -8   9     3830.63     3839.21    249.99 o 
   7  -8   9      263.01      261.16     34.82 o 
   8  -8   9     1242.83     1146.53    100.76 o 
   9  -8   9      970.21     1082.84     63.84 o 
  10  -8   9       22.55        0.00     23.78 o 
  -7  -7   9       43.90       41.95     24.60 o 
  -6  -7   9      693.86      762.59     45.32 o 
  -5  -7   9      269.93      285.57     29.51 o 
  -4  -7   9      155.54      122.82     21.17 o 
  -3  -7   9     1833.05     1848.19     58.22 o 
  -2  -7   9      447.87      422.08     31.21 o 
  -1  -7   9      859.73      816.58     46.02 o 
   0  -7   9     3208.53     3270.83     72.07 o 
   1  -7   9      324.63      316.95     28.58 o 
   2  -7   9     4537.26     4242.44     98.43 o 
   3  -7   9     3060.36     3125.62     75.53 o 
   4  -7   9      483.30      467.05     29.72 o 
   5  -7   9     1620.79     1633.99     95.91 o 
   6  -7   9      523.16      512.72     37.92 o 
   7  -7   9      277.77      203.80     27.90 o 
   8  -7   9     1510.64     1499.43     60.58 o 
   9  -7   9      500.54      428.35     64.96 o 
  10  -7   9      166.25      154.67     44.00 o 
  -8  -6   9       72.05       49.58     22.50 o 
  -7  -6   9      313.33      327.42     40.05 o 
  -6  -6   9      285.25      289.56     26.09 o 
  -5  -6   9        4.24        0.00     12.97 o 
  -4  -6   9     1547.15     1661.11     59.71 o 
  -3  -6   9     1785.81     1775.46     56.58 o 
  -2  -6   9        2.70        0.00     13.34 o 
  -1  -6   9     2832.97     3062.87     66.54 o 
   0  -6   9     1615.90     1604.41     36.92 o 
   1  -6   9     1782.06     1794.02     51.93 o 
   2  -6   9     3570.82     3685.86    112.65 o 
   3  -6   9      287.82      373.99     26.11 o 
   4  -6   9       18.15        0.00     15.96 o 
   5  -6   9     1013.35     1050.64     54.38 o 
   6  -6   9      291.99      214.96     34.63 o 
   7  -6   9     1758.00     1728.79     97.08 o 
   8  -6   9     1236.19     1231.26     54.52 o 
   9  -6   9      170.78      213.79     46.75 o 
  10  -6   9      859.67      923.22     83.87 o 
  -9  -5   9       66.19      109.81     25.20 o 
  -8  -5   9       12.39        8.48     17.54 o 
  -7  -5   9     1403.43     1474.25     61.72 o 
  -6  -5   9      204.72      228.56     22.71 o 
  -5  -5   9      901.17      899.20     37.15 o 
  -4  -5   9     3500.88     3431.76    100.71 o 
  -3  -5   9      227.90      235.61     23.91 o 
  -2  -5   9     2167.30     2235.45     53.55 o 
  -1  -5   9     1356.76     1365.25     33.05 o 
   0  -5   9      720.37      667.41     23.71 o 
   1  -5   9     4136.85     3923.64     62.12 o 
   2  -5   9     3175.78     3259.38     58.43 o 
   3  -5   9        2.75        0.00     11.62 o 
   4  -5   9     2697.19     2867.49     68.63 o 
   5  -5   9      779.55      791.06     41.52 o 
   6  -5   9     1242.40     1244.39     50.62 o 
   7  -5   9     2399.30     2298.68     87.78 o 
   8  -5   9      285.98      343.49     41.76 o 
   9  -5   9      111.81       49.49     33.68 o 
  10  -5   9      817.06      826.98     82.49 o 
 -10  -4   9      448.64      469.90     46.14 o 
  -9  -4   9        0.06        0.00     19.46 o 
  -8  -4   9     1363.73     1422.64     63.51 o 
  -7  -4   9     1538.78     1610.72     55.34 o 
  -6  -4   9      344.66      302.82     29.94 o 
  -5  -4   9     3409.86     3358.33     79.85 o 
  -4  -4   9      917.15      874.08     55.96 o 
  -3  -4   9     1107.57     1131.63     34.53 o 
  -2  -4   9     2081.49     2039.37     34.67 o 
  -1  -4   9        8.64       15.27      7.13 o 
   0  -4   9     3174.55     3216.63     45.02 o 
   1  -4   9     6385.67     6462.11     75.06 o 
   2  -4   9       41.47       33.91     10.56 o 
   3  -4   9      975.75     1106.39     38.24 o 
   4  -4   9       64.09       54.48     14.63 o 
   5  -4   9       99.66      150.08     22.93 o 
   6  -4   9      776.41      782.61     45.44 o 
   7  -4   9     1493.68     1633.40     72.74 o 
   8  -4   9        2.44        0.00     21.92 o 
   9  -4   9      603.94      754.11     78.37 o 
  10  -4   9       65.17        7.56     31.62 o 
 -11  -3   9      526.46      593.52     65.23 o 
 -10  -3   9       79.88      107.42     49.95 o 
  -9  -3   9      393.54      363.47     48.00 o 
  -8  -3   9     2204.65     2586.23    144.66 o 
  -7  -3   9      214.57      223.13     41.25 o 
  -6  -3   9      252.27      258.55     21.32 o 
  -5  -3   9     1271.05     1215.69     39.90 o 
  -4  -3   9      159.43      136.75     16.01 o 
  -3  -3   9     1925.01     1962.86     39.53 o 
  -2  -3   9     1479.44     1509.65     27.61 o 
  -1  -3   9      672.64      678.61     18.00 o 
   0  -3   9     8811.12     8696.29    111.16 o 
   1  -3   9     1765.68     1754.01     30.92 o 
   2  -3   9      688.64      701.39     18.49 o 
   3  -3   9     4859.52     4985.19     74.05 o 
   4  -3   9     2954.81     3167.54     87.46 o 
   5  -3   9     4007.48     4376.79    104.58 o 
   6  -3   9     5396.61     5400.16    156.78 o 
   7  -3   9        3.29        0.00     15.84 o 
   8  -3   9      254.59      177.01     33.65 o 
   9  -3   9      528.06      541.01     70.12 o 
  10  -3   9       19.33        0.00     30.93 o 
 -11  -2   9      323.51      399.14     70.91 o 
 -10  -2   9      214.76      257.39     32.23 o 
  -9  -2   9     1131.27     1123.65     61.34 o 
  -8  -2   9     1207.29     1294.55     63.00 o 
  -7  -2   9     1767.61     1792.54     54.29 o 
  -6  -2   9      896.77      924.60     44.54 o 
  -5  -2   9       45.81       62.54     12.78 o 
  -4  -2   9     1880.90     1855.91     41.94 o 
  -3  -2   9     7357.54     7346.81     91.63 o 
  -2  -2   9      855.77      888.93     20.38 o 
  -1  -2   9     3134.26     3167.99     44.67 o 
   0  -2   9     9618.56     9613.25     96.61 o 
   1  -2   9      385.77      334.63     16.78 o 
   2  -2   9     6869.06     7173.12     97.79 o 
   3  -2   9     2823.34     2838.46     47.00 o 
   4  -2   9       88.23      136.52     19.45 o 
   5  -2   9      910.41      983.31     43.98 o 
   6  -2   9      268.26      305.05     29.66 o 
   7  -2   9      171.55      176.88     25.87 o 
   8  -2   9      436.86      477.80     49.19 o 
   9  -2   9      120.69      129.60     33.96 o 
 -12  -1   9      404.99      434.43     41.07 o 
 -11  -1   9       16.54        0.00     15.62 o 
 -10  -1   9      958.89      957.65     44.25 o 
  -9  -1   9      806.33      763.01     39.19 o 
  -8  -1   9      193.27      178.01     29.87 o 
  -7  -1   9     1204.74     1158.56     36.16 o 
  -6  -1   9     1349.62     1424.88     48.31 o 
  -5  -1   9      255.09      232.98     15.94 o 
  -4  -1   9     3319.86     3305.73     76.14 o 
  -3  -1   9     2546.33     2585.45     43.65 o 
  -2  -1   9      103.72      111.84      9.18 o 
  -1  -1   9     4336.46     4183.15     54.77 o 
   0  -1   9     1019.50     1002.17     22.90 o 
   1  -1   9     2893.59     2889.61     52.50 o 
   2  -1   9     4038.90     4034.67     60.47 o 
   3  -1   9      324.21      279.48     15.59 o 
   4  -1   9      477.63      551.33     23.06 o 
   5  -1   9     1087.37     1118.07     46.86 o 
   6  -1   9        9.75       17.04     15.96 o 
   7  -1   9     1104.48     1218.30    128.69 o 
   8  -1   9      914.78      971.97     92.80 o 
   9  -1   9       20.70       11.00     37.81 o 
 -12   0   9       90.50       70.87     36.41 o 
 -11   0   9      452.14      366.27     31.10 o 
 -10   0   9     1514.37     1592.86     53.06 o 
  -9   0   9      421.79      424.40     68.24 o 
  -8   0   9     2538.10     2719.13     68.74 o 
  -7   0   9     1836.45     1779.44     68.64 o 
  -6   0   9      157.87      174.83     16.66 o 
  -5   0   9     3272.04     3059.29     58.03 o 
  -4   0   9     7258.13     7270.10    102.38 o 
  -3   0   9      503.97      509.34     15.97 o 
  -2   0   9     5741.10     5720.75     72.68 o 
  -1   0   9     4325.85     4290.86     57.97 o 
   0   0   9     1131.08     1113.18     25.79 o 
   1   0   9     4008.39     4108.86     60.98 o 
   2   0   9     1738.22     1699.48     37.20 o 
   3   0   9       21.68       16.31     10.05 o 
   4   0   9     2718.91     2691.65     65.96 o 
   5   0   9      173.17      176.52     23.22 o 
   6   0   9     1581.90     1528.10    145.73 o 
   7   0   9      616.78      702.18     53.63 o 
   8   0   9       30.86        1.37     34.37 o 
   9   0   9      162.29      162.92     56.37 o 
 -13   1   9      677.65      690.75     40.79 o 
 -12   1   9       97.21       83.44     19.09 o 
 -11   1   9     1596.08     1574.13     59.53 o 
 -10   1   9     1057.33     1074.99     43.28 o 
  -9   1   9        5.09        0.00     13.30 o 
  -8   1   9     7919.96     7615.32    140.09 o 
  -7   1   9     1657.66     1606.01     39.89 o 
  -6   1   9      264.47      239.08     16.35 o 
  -5   1   9     6584.79     6615.35    101.92 o 
  -4   1   9      689.87      736.02     23.33 o 
  -3   1   9     3534.12     3535.07     57.99 o 
  -2   1   9     1940.01     1813.85     39.25 o 
  -1   1   9       14.72        8.29      4.42 o 
   0   1   9     2236.49     2143.99     37.18 o 
   1   1   9     2652.90     2482.27     42.21 o 
   2   1   9        3.57        5.99      6.76 o 
   3   1   9     1558.52     1527.56     45.75 o 
   4   1   9      798.48      733.98     34.54 o 
   5   1   9       85.36       86.11     19.69 o 
   6   1   9      722.94      814.52    112.59 o 
   7   1   9      163.13      175.50     32.30 o 
   8   1   9        0.88        4.81     35.75 o 
 -13   2   9      212.35      249.94     26.69 o 
 -12   2   9      455.81      414.94     52.69 o 
 -11   2   9     1880.91     1835.65     55.49 o 
 -10   2   9      245.21      239.34     22.01 o 
  -9   2   9     2072.06     2005.09     84.83 o 
  -8   2   9     8654.74     8496.72    149.91 o 
  -7   2   9       45.22       48.25      9.14 o 
  -6   2   9     3175.96     3009.18     55.69 o 
  -5   2   9     2439.83     2317.22     46.86 o 
  -4   2   9        3.35        0.44      8.00 o 
  -3   2   9     3944.79     3947.10     67.25 o 
  -2   2   9     2765.88     2604.49     80.72 o 
  -1   2   9      689.12      700.79     24.78 o 
   0   2   9     3914.90     3978.94     78.84 o 
   1   2   9      484.42      435.82     24.43 o 
   2   2   9      698.21      626.48     45.44 o 
   3   2   9     1665.41     1559.61     53.66 o 
   4   2   9        4.09        3.85     15.28 o 
   5   2   9      724.29      725.23    103.21 o 
   6   2   9      520.29      575.61     40.94 o 
   7   2   9       26.57       42.62     25.76 o 
   8   2   9      237.57      292.84     63.24 o 
 -13   3   9       96.29       56.96     16.78 o 
 -12   3   9     1611.77     1539.49     62.31 o 
 -11   3   9      756.41      723.14     30.56 o 
 -10   3   9      717.42      686.92     42.17 o 
  -9   3   9     5368.08     5373.86    101.04 o 
  -8   3   9      457.11      445.55     34.48 o 
  -7   3   9      108.10      112.12     17.68 o 
  -6   3   9     2204.24     2052.93     53.83 o 
  -5   3   9      255.40      218.58     19.40 o 
  -4   3   9     3648.96     3542.01    113.35 o 
  -3   3   9     3779.02     3747.22     89.00 o 
  -2   3   9        1.12        0.00      4.70 o 
  -1   3   9     1843.59     1803.73     44.24 o 
   0   3   9      845.49      793.98     30.21 o 
   1   3   9      445.47      495.38     30.12 o 
   2   3   9     1442.06     1457.85     50.82 o 
   3   3   9      561.25      469.50     33.37 o 
   4   3   9       36.28       41.22     17.69 o 
   5   3   9      978.66      961.31     49.59 o 
   6   3   9       32.61       17.50     18.48 o 
   7   3   9       38.94       34.63     21.78 o 
 -13   4   9      996.75      996.53     63.53 o 
 -12   4   9      763.38      809.22     56.53 o 
 -11   4   9       56.30       17.86     35.81 o 
 -10   4   9     1688.76     1705.04     92.14 o 
  -9   4   9     4888.33     4604.25    119.20 o 
  -8   4   9      280.54      288.57     29.40 o 
  -7   4   9     1854.91     1946.49     71.94 o 
  -6   4   9     2431.96     2419.38     60.24 o 
  -5   4   9      448.38      428.44     25.38 o 
  -4   4   9     2879.17     2749.01     72.39 o 
  -3   4   9      615.22      555.16     32.58 o 
  -2   4   9      507.88      507.87     40.86 o 
  -1   4   9      520.43      572.44     51.73 o 
   0   4   9       20.43        0.96     10.13 o 
   1   4   9      335.33      319.44     25.17 o 
   2   4   9     1505.11     1432.00     51.05 o 
   3   4   9       12.60        0.00     12.99 o 
   4   4   9      378.05      385.18     33.52 o 
   5   4   9      241.92      240.81     29.63 o 
   6   4   9        0.20        4.66     18.10 o 
 -13   5   9     1152.45     1114.63     66.64 o 
 -12   5   9      104.17      119.97     37.34 o 
 -11   5   9     1098.14     1034.44     59.50 o 
 -10   5   9     3288.99     3230.86     96.79 o 
  -9   5   9      701.37      669.04     42.67 o 
  -8   5   9     2082.00     2303.06     97.26 o 
  -7   5   9      469.05      501.49     30.16 o 
  -6   5   9        9.09        0.00     10.32 o 
  -5   5   9     2337.47     2247.01     79.77 o 
  -4   5   9     2146.17     1838.22     77.34 o 
  -3   5   9      324.31      263.36     25.10 o 
  -2   5   9     1621.37     1520.73     53.32 o 
  -1   5   9      173.94      162.71     22.03 o 
   0   5   9      620.38      583.49     38.89 o 
   1   5   9      914.84     1012.63     43.92 o 
   2   5   9      467.29      453.29     60.50 o 
   3   5   9       59.96       37.18     21.56 o 
   4   5   9      479.31      495.70     36.81 o 
   5   5   9       85.31       81.21     23.02 o 
 -13   6   9      772.67      708.97     69.46 o 
 -12   6   9      202.42      192.92     31.69 o 
 -11   6   9     2036.93     2060.66     77.31 o 
 -10   6   9     1307.73     1394.53     59.52 o 
  -9   6   9      441.87      523.32     41.12 o 
  -8   6   9     1740.91     1725.64     64.74 o 
  -7   6   9      776.37      791.99     34.84 o 
  -6   6   9     1118.40     1114.17     41.04 o 
  -5   6   9     2170.73     1953.66     55.22 o 
  -4   6   9       52.44       60.57     20.14 o 
  -3   6   9      141.00      133.80     18.08 o 
  -2   6   9      173.97      221.52     27.42 o 
  -1   6   9       36.14       39.72     22.81 o 
   0   6   9      534.71      452.52     37.99 o 
   1   6   9      436.19      443.91     55.29 o 
   2   6   9        1.30        0.00     10.56 o 
   3   6   9      139.88      112.52     18.90 o 
   4   6   9      132.71      135.15     23.05 o 
   5   6   9       61.27       91.95     23.55 o 
 -13   7   9      169.17       89.97     34.14 o 
 -12   7   9      456.64      449.32     44.69 o 
 -11   7   9     1090.42     1191.48     62.26 o 
 -10   7   9       84.28       91.54     31.28 o 
  -9   7   9     2832.51     2639.81     85.40 o 
  -8   7   9      276.43      224.77     28.91 o 
  -7   7   9        8.91        0.00     11.46 o 
  -6   7   9     1981.80     1989.63     50.80 o 
  -5   7   9      891.33      866.17     35.09 o 
  -4   7   9      364.75      373.16     27.95 o 
  -3   7   9     1818.39     1776.44     70.84 o 
  -2   7   9       23.23        5.81     15.83 o 
  -1   7   9      814.21      813.54     50.14 o 
   0   7   9      438.44      478.96     41.19 o 
   1   7   9      159.88      127.07     26.09 o 
   2   7   9      351.47      320.41     40.52 o 
   3   7   9      133.88      166.49     30.19 o 
   4   7   9        5.27        4.67     15.57 o 
 -13   8   9      124.93       68.74     32.57 o 
 -12   8   9      616.97      567.92     48.67 o 
 -11   8   9      172.07      114.43     35.13 o 
 -10   8   9      946.41      975.66     55.60 o 
  -9   8   9     2728.97     2854.90     91.29 o 
  -8   8   9        3.14        7.16     20.97 o 
  -7   8   9      290.41      319.73     24.88 o 
  -6   8   9     2253.77     2388.08     79.46 o 
  -5   8   9       27.99       13.48     12.19 o 
  -4   8   9      938.56      950.97     44.19 o 
  -3   8   9      713.67      738.91     62.89 o 
  -2   8   9        0.29       16.04     16.46 o 
  -1   8   9      767.61      831.39     53.78 o 
   0   8   9      151.52      145.56     27.45 o 
   1   8   9       80.14       57.55     24.48 o 
   2   8   9      112.78      105.09     29.43 o 
   3   8   9        1.64        0.00     20.61 o 
 -13   9   9      667.02      651.44     67.72 o 
 -12   9   9      323.61      292.16     73.55 o 
 -11   9   9      105.49       61.98     25.90 o 
 -10   9   9     1315.41     1302.64     63.54 o 
  -9   9   9      680.11      766.34     50.00 o 
  -8   9   9       31.40       35.05     20.85 o 
  -7   9   9     1317.41     1400.27     45.16 o 
  -6   9   9      444.13      396.74     28.17 o 
  -5   9   9      393.21      445.74     33.62 o 
  -4   9   9     1019.10      932.06     54.05 o 
  -3   9   9       27.52       36.81     20.17 o 
  -2   9   9      184.44      200.12     32.41 o 
  -1   9   9      120.08      156.76     29.95 o 
   0   9   9        3.71        0.00     19.86 o 
   1   9   9      187.08      211.65     35.20 o 
 -12  10   9       61.57       32.31     50.18 o 
 -11  10   9      661.03      693.62    104.49 o 
 -10  10   9     1867.87     1783.29     94.16 o 
  -9  10   9       55.88       66.93     24.01 o 
  -8  10   9      425.92      471.01     59.76 o 
  -7  10   9     1016.42     1184.01     45.33 o 
  -6  10   9       59.57       55.31     18.23 o 
  -5  10   9      599.41      630.56     41.26 o 
  -4  10   9      146.73      185.41     41.97 o 
  -3  10   9       55.72       59.13     23.98 o 
  -2  10   9      118.74      166.74     32.98 o 
  -1  10   9        6.07        4.36     19.92 o 
   0  10   9       38.13      107.16     29.79 o 
 -11  11   9      971.19     1128.76    130.61 o 
 -10  11   9      149.22      182.55     39.61 o 
  -9  11   9      554.63      640.30     60.20 o 
  -8  11   9      180.72      268.44     34.17 o 
  -7  11   9      149.76       85.08     21.77 o 
  -6  11   9      310.10      299.05     32.64 o 
  -5  11   9      312.85      321.32     33.93 o 
  -4  11   9        1.37        0.00     19.97 o 
  -3  11   9       70.79       79.17     39.99 o 
  -2  11   9       57.94       16.26     23.37 o 
 -10  12   9       94.21       95.55     54.99 o 
  -9  12   9      654.77      687.67     63.10 o 
  -8  12   9      208.04      291.61     37.16 o 
  -7  12   9       56.04       65.07     34.23 o 
  -6  12   9      228.68      266.23     32.64 o 
  -5  12   9       27.90        5.26     21.49 o 
   2 -12  10      576.31      572.34     45.89 o 
   3 -12  10     1216.10     1186.96     60.02 o 
   4 -12  10        2.41        0.00     20.82 o 
   5 -12  10      554.05      602.56     44.89 o 
  -1 -11  10      573.70      653.58     49.73 o 
   0 -11  10      457.75      482.49     43.45 o 
   1 -11  10      381.64      351.03     37.24 o 
   2 -11  10     1084.58     1266.02     62.56 o 
   3 -11  10       61.38       65.22     24.40 o 
   4 -11  10      251.30      200.02     49.49 o 
   5 -11  10      397.59      412.85     59.09 o 
   6 -11  10       93.19      115.02     38.25 o 
   7 -11  10      490.88      632.97     97.27 o 
  -3 -10  10        0.48        4.74     19.87 o 
  -2 -10  10      566.19      545.58     39.74 o 
  -1 -10  10      518.60      572.63     77.61 o 
   0 -10  10       27.15        8.03     20.37 o 
   1 -10  10      591.91      612.35     41.35 o 
   2 -10  10      366.76      374.48     59.12 o 
   3 -10  10       14.97        0.00     30.93 o 
   4 -10  10      715.71      695.27     68.21 o 
   5 -10  10      449.64      400.83     54.90 o 
   6 -10  10      239.45      207.33     31.29 o 
   7 -10  10     1331.41     1295.73     62.16 o 
   8 -10  10      257.41      194.97     48.35 o 
  -5  -9  10      234.77      256.38     31.14 o 
  -4  -9  10       76.34      102.27     24.03 o 
  -3  -9  10      452.13      481.92     38.05 o 
  -2  -9  10     1228.47     1291.77     54.78 o 
  -1  -9  10      108.33       89.92     28.06 o 
   0  -9  10      388.69      448.68     39.85 o 
   1  -9  10     1588.30     1637.96     90.31 o 
   2  -9  10       17.80       12.21     26.09 o 
   3  -9  10     1882.29     1848.60    176.33 o 
   4  -9  10      934.82      912.96     52.04 o 
   5  -9  10        3.91        5.97     19.01 o 
   6  -9  10     1256.38     1329.98     61.82 o 
   7  -9  10     1464.11     1457.96     64.24 o 
   8  -9  10      204.96      224.29     38.77 o 
  -6  -8  10      181.29      167.19     28.18 o 
  -5  -8  10      259.70      282.60     32.07 o 
  -4  -8  10       29.91        3.89     17.95 o 
  -3  -8  10      846.57      810.54     44.30 o 
  -2  -8  10     1291.05     1306.19     65.91 o 
  -1  -8  10        8.10        0.00     17.17 o 
   0  -8  10     1440.84     1560.58    127.86 o 
   1  -8  10      543.71      495.48     55.31 o 
   2  -8  10      414.13      401.89     38.30 o 
   3  -8  10     2793.77     2662.58     84.79 o 
   4  -8  10      956.11      957.45     51.62 o 
   5  -8  10     1153.38     1205.67     56.42 o 
   6  -8  10     2854.04     2961.72    114.65 o 
   7  -8  10        3.02        0.00     20.59 o 
   8  -8  10      841.49      818.90     58.32 o 
   9  -8  10      728.56      714.93     72.87 o 
  -7  -7  10      100.28       80.80     27.07 o 
  -6  -7  10      408.52      428.63     36.69 o 
  -5  -7  10       33.21       51.05     20.11 o 
  -4  -7  10      431.24      445.20     35.21 o 
  -3  -7  10     1108.87     1179.02     81.26 o 
  -2  -7  10      203.33      199.58     29.04 o 
  -1  -7  10      688.94      654.54     43.17 o 
   0  -7  10     1725.91     1767.01    154.00 o 
   1  -7  10        2.64        0.00     18.30 o 
   2  -7  10     3924.35     3838.25    104.94 o 
   3  -7  10     4764.90     4433.40    114.72 o 
   4  -7  10        3.95       10.31     18.58 o 
   5  -7  10     2605.24     2520.40    171.98 o 
   6  -7  10      961.90      954.49     61.65 o 
   7  -7  10      659.45      737.33     55.64 o 
   8  -7  10      937.54     1078.42     79.74 o 
   9  -7  10      301.92      383.59     59.81 o 
  -8  -6  10       38.24        7.36     19.89 o 
  -7  -6  10      833.00      927.21     50.12 o 
  -6  -6  10       84.55       72.13     18.69 o 
  -5  -6  10        2.12        0.00     13.13 o 
  -4  -6  10      918.15      960.63     52.82 o 
  -3  -6  10     1344.05     1362.54     52.49 o 
  -2  -6  10      235.80      233.86     30.06 o 
  -1  -6  10     3748.13     3753.96     87.67 o 
   0  -6  10      720.39      741.08     31.77 o 
   1  -6  10     2505.23     2472.78     91.28 o 
   2  -6  10     3409.52     3505.52     96.01 o 
   3  -6  10       26.51        9.70     18.48 o 
   4  -6  10     1319.71     1304.39     54.81 o 
   5  -6  10      853.02      828.57     54.51 o 
   6  -6  10        0.01        0.00     21.87 o 
   7  -6  10     1316.52     1395.93     71.01 o 
   8  -6  10      937.14     1050.84     77.34 o 
   9  -6  10       31.36        0.00     29.56 o 
  -9  -5  10       36.22       63.63     26.86 o 
  -8  -5  10        7.72       12.32     20.99 o 
  -7  -5  10     1011.12     1092.76     50.93 o 
  -6  -5  10       83.10       71.15     17.90 o 
  -5  -5  10      987.21      957.81     39.65 o 
  -4  -5  10     1933.68     1999.31     60.18 o 
  -3  -5  10      162.39      136.93     21.55 o 
  -2  -5  10     3643.99     3682.61     75.61 o 
  -1  -5  10      873.92      901.15     35.22 o 
   0  -5  10     1091.93     1102.03     34.25 o 
   1  -5  10     3539.72     3615.12     65.22 o 
   2  -5  10     1062.13      982.83     45.74 o 
   3  -5  10      559.70      547.19     52.98 o 
   4  -5  10     3924.54     4075.56    102.25 o 
   5  -5  10     1362.54     1338.46     73.90 o 
   6  -5  10      710.03      663.98     51.09 o 
   7  -5  10     1437.58     1548.47     73.11 o 
   8  -5  10      288.47      206.82     37.14 o 
   9  -5  10      487.53      483.26     69.43 o 
 -10  -4  10      309.86      271.69     36.20 o 
  -9  -4  10       11.00       16.75     21.49 o 
  -8  -4  10     2302.82     2338.63    108.40 o 
  -7  -4  10      689.99      682.82     47.47 o 
  -6  -4  10      920.06      949.29     38.85 o 
  -5  -4  10     2483.38     2472.13     93.82 o 
  -4  -4  10      146.94      156.17     21.43 o 
  -3  -4  10     2283.46     2250.56     54.93 o 
  -2  -4  10     3925.29     3889.58     85.37 o 
  -1  -4  10        1.97        0.00      8.01 o 
   0  -4  10     3505.77     3418.89     68.09 o 
   1  -4  10     2710.35     2680.37     55.89 o 
   2  -4  10      158.72      140.20     46.82 o 
   3  -4  10     2211.58     2203.45     67.20 o 
   4  -4  10     4173.39     4494.75    108.55 o 
   5  -4  10      170.68      191.91     26.57 o 
   6  -4  10     2083.56     2213.20    103.30 o 
   7  -4  10      267.03      332.61     57.06 o 
   8  -4  10       26.62       16.50     33.68 o 
   9  -4  10      340.68      358.15     60.49 o 
 -10  -3  10       35.01       31.99     22.56 o 
  -9  -3  10      177.51      210.53     30.86 o 
  -8  -3  10     2920.69     2890.08     90.48 o 
  -7  -3  10       41.66       42.00     18.24 o 
  -6  -3  10      798.91      862.16     39.91 o 
  -5  -3  10      953.74      968.87     40.62 o 
  -4  -3  10      392.74      382.10     22.61 o 
  -3  -3  10     5389.76     5249.72     85.67 o 
  -2  -3  10     1713.27     1673.26     39.58 o 
  -1  -3  10     1076.14     1041.44     41.50 o 
   0  -3  10     3268.67     3094.05     56.36 o 
   1  -3  10     1326.16     1368.50     40.53 o 
   2  -3  10     1019.48      979.14     36.77 o 
   3  -3  10     5405.18     5365.23    120.48 o 
   4  -3  10       35.14       45.87     16.91 o 
   5  -3  10      446.36      452.34     34.97 o 
   6  -3  10      390.77      441.75     36.20 o 
   7  -3  10        1.17        0.00     18.18 o 
   8  -3  10      502.02      518.11     52.59 o 
   9  -3  10      176.50      107.24     42.62 o 
 -11  -2  10      236.62      252.72     44.17 o 
 -10  -2  10      489.41      491.17     67.00 o 
  -9  -2  10     1057.28     1173.39     55.03 o 
  -8  -2  10      577.64      580.62     40.72 o 
  -7  -2  10     1421.49     1332.82     54.61 o 
  -6  -2  10     1421.89     1474.14     42.79 o 
  -5  -2  10      118.31       84.86     15.85 o 
  -4  -2  10     3170.54     3053.53     63.46 o 
  -3  -2  10     3490.05     3426.20     60.76 o 
  -2  -2  10      137.59      158.29     18.47 o 
  -1  -2  10     2011.92     1972.26     42.20 o 
   0  -2  10     2932.19     2688.09     46.89 o 
   1  -2  10      191.12      174.96     16.42 o 
   2  -2  10     3393.33     3398.25     59.59 o 
   3  -2  10     2676.35     2629.28     54.97 o 
   4  -2  10        9.38       18.15     15.96 o 
   5  -2  10     2378.33     2435.85     76.73 o 
   6  -2  10      331.03      328.84     32.46 o 
   7  -2  10      362.78      299.47     32.38 o 
   8  -2  10      622.70      682.35     58.76 o 
   9  -2  10        4.64        0.00     26.69 o 
 -12  -1  10      353.40      327.85     37.69 o 
 -11  -1  10       84.53       75.45     19.93 o 
 -10  -1  10      600.02      537.95     36.21 o 
  -9  -1  10     1080.06     1074.28     51.38 o 
  -8  -1  10      159.17      164.69     24.40 o 
  -7  -1  10     2396.05     2408.49    142.00 o 
  -6  -1  10      327.97      302.93     22.53 o 
  -5  -1  10      571.22      584.84     25.94 o 
  -4  -1  10     3579.36     3393.05     74.73 o 
  -3  -1  10     2795.64     2738.20     64.20 o 
  -2  -1  10      910.10      840.64     26.67 o 
  -1  -1  10     3363.46     3357.11     79.83 o 
   0  -1  10       69.12       66.89     10.16 o 
   1  -1  10     1557.05     1608.56     33.99 o 
   2  -1  10     4343.09     4331.43     65.81 o 
   3  -1  10       25.53       18.50      9.64 o 
   4  -1  10      921.38      865.62     99.03 o 
   5  -1  10      332.68      458.05     74.24 o 
   6  -1  10      167.59      105.76     26.72 o 
   7  -1  10      522.99      492.73     48.91 o 
   8  -1  10      567.71      620.75     83.18 o 
 -12   0  10       22.50       10.39     17.43 o 
 -11   0  10      354.23      300.99     29.05 o 
 -10   0  10      833.62      922.31     42.49 o 
  -9   0  10      339.62      352.01     28.38 o 
  -8   0  10     3316.69     3318.84     79.25 o 
  -7   0  10     1223.61     1343.08     54.97 o 
  -6   0  10      840.71      808.49     31.36 o 
  -5   0  10     2201.11     2189.73     61.95 o 
  -4   0  10     6294.33     6257.47    113.66 o 
  -3   0  10      223.91      270.69     18.58 o 
  -2   0  10     3938.71     3807.49     70.47 o 
  -1   0  10      113.89      107.80     12.92 o 
   0   0  10      887.96      884.57     29.55 o 
   1   0  10     1881.63     1801.67     49.09 o 
   2   0  10      975.92      965.06     42.22 o 
   3   0  10      524.18      526.01     28.17 o 
   4   0  10     1086.18     1153.16     40.54 o 
   5   0  10      410.27      407.19     41.51 o 
   6   0  10      344.77      314.11     38.64 o 
   7   0  10      863.76      957.70     64.11 o 
   8   0  10       15.60        0.00     33.00 o 
 -12   1  10       95.24       85.88     19.54 o 
 -11   1  10     1027.50     1057.08     44.80 o 
 -10   1  10      247.25      306.11     32.80 o 
  -9   1  10      301.79      296.97     28.97 o 
  -8   1  10     5915.46     5833.11    114.57 o 
  -7   1  10      509.18      527.53     24.62 o 
  -6   1  10      898.93      862.61     35.32 o 
  -5   1  10     3722.46     3681.15     84.23 o 
  -4   1  10        4.10        7.70     14.19 o 
  -3   1  10     1591.70     1580.84     45.37 o 
  -2   1  10     1208.13     1171.74     37.23 o 
  -1   1  10        1.90        0.00      8.81 o 
   0   1  10     2334.54     2243.92     42.59 o 
   1   1  10     2070.30     2034.84     43.81 o 
   2   1  10       50.89       18.33     11.48 o 
   3   1  10     1449.93     1503.25     46.15 o 
   4   1  10      720.51      678.85     40.38 o 
   5   1  10      370.03      400.28     34.43 o 
   6   1  10      560.59      558.00     49.82 o 
   7   1  10       22.32       60.49     26.25 o 
 -13   2  10      100.07       51.65     22.82 o 
 -12   2  10      437.57      474.45     31.35 o 
 -11   2  10      603.22      624.58     36.41 o 
 -10   2  10        0.72        0.00     11.12 o 
  -9   2  10     3950.01     4103.88    126.51 o 
  -8   2  10     4591.59     4533.50    110.61 o 
  -7   2  10        7.20        5.82      9.52 o 
  -6   2  10     1515.10     1533.74     43.89 o 
  -5   2  10      854.77      913.61     29.65 o 
  -4   2  10      938.92      875.27     29.13 o 
  -3   2  10     6147.64     5836.30    124.23 o 
  -2   2  10      431.27      390.09     30.06 o 
  -1   2  10     1858.99     1803.63     48.22 o 
   0   2  10     2042.74     2008.25     51.37 o 
   1   2  10      213.37      213.22     25.43 o 
   2   2  10     3064.36     2927.14     96.05 o 
   3   2  10      397.57      454.18     46.62 o 
   4   2  10      143.30       99.47     21.03 o 
   5   2  10      150.22      120.69     22.92 o 
   6   2  10      140.11      163.98     27.78 o 
   7   2  10       10.56        0.00     24.03 o 
 -13   3  10       76.64       72.46     14.84 o 
 -12   3  10      725.64      684.89     29.63 o 
 -11   3  10      233.78      252.21     33.83 o 
 -10   3  10     1058.61     1134.08     57.08 o 
  -9   3  10     5434.06     5187.21    132.07 o 
  -8   3  10        2.12        0.00     28.53 o 
  -7   3  10      290.37      292.81     26.93 o 
  -6   3  10     2870.26     2881.43     69.47 o 
  -5   3  10        8.32       14.64     13.98 o 
  -4   3  10     5644.30     5431.90    119.73 o 
  -3   3  10     4157.83     3849.73     96.54 o 
  -2   3  10       31.05       32.44      9.20 o 
  -1   3  10     2601.10     2530.63     64.10 o 
   0   3  10      363.67      389.86     24.51 o 
   1   3  10      564.54      534.17     28.68 o 
   2   3  10     1800.45     1791.46     58.82 o 
   3   3  10      214.64      180.88     28.66 o 
   4   3  10      311.17      369.06     33.02 o 
   5   3  10      533.18      515.79     39.77 o 
   6   3  10       27.06       15.30     19.72 o 
 -13   4  10      984.20      975.31     64.28 o 
 -12   4  10      484.50      510.98     70.12 o 
 -11   4  10      223.42      190.07     31.69 o 
 -10   4  10     2062.41     2016.45     74.98 o 
  -9   4  10     2389.52     2161.83    164.30 o 
  -8   4  10     1100.66     1165.73     71.25 o 
  -7   4  10     1144.51     1300.61     48.62 o 
  -6   4  10     1120.73     1119.56     44.58 o 
  -5   4  10      902.57      878.05     41.69 o 
  -4   4  10     3726.27     3734.75     92.29 o 
  -3   4  10      253.93      258.30     24.83 o 
  -2   4  10      567.06      590.29     37.38 o 
  -1   4  10     1021.05      964.73     63.90 o 
   0   4  10        0.14        0.00      8.11 o 
   1   4  10     2063.06     1925.76     59.02 o 
   2   4  10      332.12      360.65     37.05 o 
   3   4  10        5.79        0.00     14.30 o 
   4   4  10      160.78      187.99     26.34 o 
   5   4  10       77.05       60.90     21.42 o 
   6   4  10        4.12        0.00     19.49 o 
 -13   5  10      846.17      827.41     60.95 o 
 -12   5  10        4.78        0.00     20.09 o 
 -11   5  10      708.51      714.41     71.01 o 
 -10   5  10     1369.12     1374.11    109.64 o 
  -9   5  10        3.66        0.00     21.59 o 
  -8   5  10     2218.83     2093.48     74.69 o 
  -7   5  10     1700.16     1663.02     53.42 o 
  -6   5  10      128.93      123.19     17.57 o 
  -5   5  10     2417.57     2471.21     71.21 o 
  -4   5  10      514.99      496.60     42.87 o 
  -3   5  10      724.17      638.14     58.77 o 
  -2   5  10     1201.54     1260.92     49.52 o 
  -1   5  10       36.83       21.58     20.84 o 
   0   5  10      151.18       79.49     24.25 o 
   1   5  10     1465.37     1475.41     57.64 o 
   2   5  10        1.14        0.00     13.07 o 
   3   5  10       88.84      105.24     20.63 o 
   4   5  10      212.93      229.23     28.68 o 
   5   5  10       44.47        0.00     19.01 o 
 -13   6  10      419.85      487.63     48.34 o 
 -12   6  10      116.60       65.74     25.39 o 
 -11   6  10     1842.62     1783.80    161.55 o 
 -10   6  10      470.75      449.55     52.46 o 
  -9   6  10     3242.62     3076.63     95.91 o 
  -8   6  10     1265.36     1276.90     58.69 o 
  -7   6  10      110.42       82.14     16.68 o 
  -6   6  10     1135.28     1123.49     42.86 o 
  -5   6  10     1056.10     1049.85     66.47 o 
  -4   6  10        3.93        0.00     12.22 o 
  -3   6  10     1404.02     1409.38     54.36 o 
  -2   6  10     1897.06     1890.89     92.46 o 
  -1   6  10        9.26        0.00     15.50 o 
   0   6  10      347.59      387.23     44.03 o 
   1   6  10      447.80      407.12     46.39 o 
   2   6  10       27.38       17.01     13.11 o 
   3   6  10      289.97      336.30     28.40 o 
   4   6  10       46.10       73.87     21.40 o 
 -13   7  10        9.32        0.00     30.21 o 
 -12   7  10      714.66      605.28     65.08 o 
 -11   7  10      506.03      522.92     57.97 o 
 -10   7  10      313.47      362.73     39.53 o 
  -9   7  10     3374.64     3433.27    103.64 o 
  -8   7  10      131.85      144.33     30.94 o 
  -7   7  10       11.91        8.23     13.04 o 
  -6   7  10     2057.23     2106.35     61.21 o 
  -5   7  10      342.49      338.53     31.87 o 
  -4   7  10     1086.76     1064.96     43.69 o 
  -3   7  10      589.21      577.91     35.72 o 
  -2   7  10      334.47      304.58     28.39 o 
  -1   7  10        4.64       22.24     18.20 o 
   0   7  10      573.61      609.01     47.86 o 
   1   7  10       19.39        0.00     18.10 o 
   2   7  10      150.57      100.48     26.71 o 
   3   7  10       87.85       59.61     31.35 o 
 -13   8  10      193.33      127.86     61.87 o 
 -12   8  10      544.85      458.38     59.61 o 
 -11   8  10        2.53        0.00     25.00 o 
 -10   8  10     1222.22     1293.12     65.36 o 
  -9   8  10     2163.37     2208.97     81.37 o 
  -8   8  10       22.74        2.00     17.98 o 
  -7   8  10      908.18     1034.44     45.29 o 
  -6   8  10      652.01      653.21     33.71 o 
  -5   8  10        4.55        0.00     13.29 o 
  -4   8  10      941.93      957.13     45.42 o 
  -3   8  10     1484.64     1550.60     55.52 o 
  -2   8  10        1.50        5.72     21.82 o 
  -1   8  10      302.74      348.95     38.99 o 
   0   8  10       78.52       76.16     25.78 o 
   1   8  10      285.58      297.27     40.74 o 
   2   8  10       20.29       67.43     26.69 o 
 -12   9  10      252.91      248.80     48.46 o 
 -11   9  10      233.39      248.84     49.09 o 
 -10   9  10     1638.62     1621.71     70.91 o 
  -9   9  10      116.72       85.70     25.76 o 
  -8   9  10       22.04       38.22     21.05 o 
  -7   9  10     1078.14     1254.58     52.45 o 
  -6   9  10      218.35      221.55     23.53 o 
  -5   9  10      445.08      521.62     37.24 o 
  -4   9  10      632.06      654.29     41.80 o 
  -3   9  10        9.28        0.00     16.15 o 
  -2   9  10      106.32      129.90     28.81 o 
  -1   9  10       25.25       27.94     24.26 o 
   0   9  10        5.93        0.00     19.84 o 
 -12  10  10        9.54        0.00     44.68 o 
 -11  10  10      760.40      921.34     64.12 o 
 -10  10  10      788.19      873.35     77.36 o 
  -9  10  10      101.94       67.89     39.50 o 
  -8  10  10      241.07      310.80     37.40 o 
  -7  10  10      676.77      726.83     43.40 o 
  -6  10  10      144.22      130.46     27.44 o 
  -5  10  10      618.31      720.19     45.23 o 
  -4  10  10       23.17       13.63     27.48 o 
  -3  10  10       24.26       14.59     20.94 o 
  -2  10  10      101.24      108.56     29.96 o 
  -1  10  10       33.63       18.92     37.19 o 
 -10  11  10      142.27       83.50     29.62 o 
  -9  11  10      494.75      550.75     49.17 o 
  -8  11  10      418.68      434.60     53.54 o 
  -7  11  10        2.29        0.00     18.36 o 
  -6  11  10      296.18      289.56     31.71 o 
  -5  11  10      169.72      146.55     26.46 o 
  -4  11  10        5.46       14.37     20.48 o 
  -3  11  10      157.58      133.93     33.92 o 
   0 -11  11      194.31      176.62     41.47 o 
   1 -11  11      672.92      589.82     47.83 o 
   2 -11  11      619.09      655.12     60.27 o 
   3 -11  11       98.40       81.36     36.40 o 
   4 -11  11      439.15      409.51     60.91 o 
   5 -11  11      533.00      504.05     65.28 o 
  -2 -10  11      498.71      560.87     47.90 o 
  -1 -10  11      307.12      318.37     48.63 o 
   0 -10  11      129.79      112.42     28.49 o 
   1 -10  11      868.46      725.79     91.09 o 
   2 -10  11      325.75      212.02     44.91 o 
   3 -10  11      136.29      125.72     39.12 o 
   4 -10  11     1189.62     1270.02     89.75 o 
   5 -10  11       99.16      111.23     38.64 o 
   6 -10  11      264.02      284.49     36.35 o 
   7 -10  11      753.22      739.98     65.31 o 
  -4  -9  11      116.56      135.55     27.15 o 
  -3  -9  11      232.50      238.32     33.04 o 
  -2  -9  11      740.10      692.32     63.60 o 
  -1  -9  11       55.83       46.41     23.47 o 
   0  -9  11      875.44      959.61     73.39 o 
   1  -9  11      513.67      487.38     56.93 o 
   2  -9  11       57.72       85.64     32.28 o 
   3  -9  11      408.12      496.68     59.01 o 
   4  -9  11      674.60      631.51     47.84 o 
   5  -9  11        1.96       17.00     21.81 o 
   6  -9  11     1527.86     1496.44     89.37 o 
   7  -9  11      621.35      848.33     62.04 o 
  -5  -8  11      226.45      215.50     30.12 o 
  -4  -8  11        1.25        0.00     17.64 o 
  -3  -8  11      563.37      640.73     41.93 o 
  -2  -8  11      438.57      463.20     35.88 o 
  -1  -8  11      272.12      259.86     42.29 o 
   0  -8  11     1159.48     1224.05     77.25 o 
   1  -8  11       32.62       14.97     27.58 o 
   2  -8  11      406.04      420.83     40.48 o 
   3  -8  11     3270.13     3176.08     98.02 o 
   4  -8  11       18.25       48.64     23.14 o 
   5  -8  11     1722.41     1799.39     82.25 o 
   6  -8  11     2012.56     2215.24     93.58 o 
   7  -8  11        0.50        0.00     25.81 o 
   8  -8  11      920.11      939.07    152.95 o 
  -7  -7  11      112.52       80.85     28.17 o 
  -6  -7  11      242.88      256.84     31.46 o 
  -5  -7  11       63.08       81.28     23.13 o 
  -4  -7  11      257.43      313.49     31.32 o 
  -3  -7  11      551.08      625.97    102.14 o 
  -2  -7  11       26.48        9.99     18.66 o 
  -1  -7  11      829.39      707.86     46.13 o 
   0  -7  11     1424.90     1308.13     58.43 o 
   1  -7  11      171.19      111.87     26.67 o 
   2  -7  11     2851.74     3026.23    123.67 o 
   3  -7  11     1908.01     1701.18    172.89 o 
   4  -7  11      423.98      457.72     93.15 o 
   5  -7  11     2194.87     2108.01     89.10 o 
   6  -7  11      243.03      181.88     36.33 o 
   7  -7  11      347.10      276.89     48.81 o 
   8  -7  11      970.84      942.90     66.06 o 
  -8  -6  11       21.14        9.18     21.92 o 
  -7  -6  11     1105.60     1261.49    103.61 o 
  -6  -6  11      168.71      214.54     25.36 o 
  -5  -6  11       88.59       99.47     19.51 o 
  -4  -6  11      761.25      833.49     43.94 o 
  -3  -6  11      632.56      700.50     40.62 o 
  -2  -6  11      991.07      929.91     85.43 o 
  -1  -6  11     3502.41     3487.02     75.21 o 
   0  -6  11        3.29        0.00     13.73 o 
   1  -6  11     1575.93     1574.44     54.27 o 
   2  -6  11     3888.69     4070.76    129.04 o 
   3  -6  11       20.31       30.25     23.62 o 
   4  -6  11     1397.72     1575.59     74.78 o 
   5  -6  11     1431.13     1523.28     74.96 o 
   6  -6  11        2.62       47.81     25.59 o 
   7  -6  11      990.14     1028.09     66.50 o 
   8  -6  11      729.17      817.00     63.09 o 
  -9  -5  11       15.72       39.40     26.19 o 
  -8  -5  11      374.78      312.23     38.48 o 
  -7  -5  11      407.92      342.91     48.15 o 
  -6  -5  11        1.86        0.00     14.05 o 
  -5  -5  11      441.31      450.38     34.46 o 
  -4  -5  11     1457.70     1503.73     52.73 o 
  -3  -5  11        9.61        9.11     16.08 o 
  -2  -5  11     3160.94     3225.04     88.09 o 
  -1  -5  11     1067.78     1174.60     73.13 o 
   0  -5  11      976.98      915.97     47.60 o 
   1  -5  11     1097.93     1115.89     55.14 o 
   2  -5  11      619.48      588.77     39.77 o 
   3  -5  11     1869.58     1800.85     79.61 o 
   4  -5  11      644.75      667.72     42.56 o 
   5  -5  11       15.17       13.88     22.46 o 
   6  -5  11      550.20      613.91     53.17 o 
   7  -5  11     1114.38     1044.92    116.52 o 
   8  -5  11        0.11        0.00     26.54 o 
  -9  -4  11       24.20       20.29     22.69 o 
  -8  -4  11     1295.90     1276.15     63.21 o 
  -7  -4  11      520.11      728.24     49.39 o 
  -6  -4  11      335.78      324.13     29.44 o 
  -5  -4  11     2712.91     2833.05     74.56 o 
  -4  -4  11       61.74       75.64     19.29 o 
  -3  -4  11     2937.07     2846.58     64.92 o 
  -2  -4  11     2241.00     2285.90     76.70 o 
  -1  -4  11      120.15      154.02     22.22 o 
   0  -4  11     2198.08     2277.24     53.82 o 
   1  -4  11      343.18      341.44     22.49 o 
   2  -4  11       38.82       64.30     19.90 o 
   3  -4  11     3280.48     3302.51     89.99 o 
   4  -4  11     2197.28     2206.65     71.12 o 
   5  -4  11      329.06      300.39     32.47 o 
   6  -4  11     1346.65     1498.90     61.23 o 
   7  -4  11      255.34      238.78     31.91 o 
   8  -4  11      159.68      108.61     44.00 o 
 -10  -3  11       29.66       23.36     22.70 o 
  -9  -3  11     1084.84     1081.40    105.14 o 
  -8  -3  11     3026.80     2996.35    136.95 o 
  -7  -3  11      766.42      695.56     71.10 o 
  -6  -3  11     1938.43     2004.44     61.52 o 
  -5  -3  11      248.50      274.02     25.96 o 
  -4  -3  11      464.94      485.38     55.75 o 
  -3  -3  11     3250.68     3182.17     72.39 o 
  -2  -3  11      447.64      443.05     26.87 o 
  -1  -3  11     1252.33     1261.21     39.25 o 
   0  -3  11     1709.84     1770.94     41.36 o 
   1  -3  11      127.93      112.21     15.93 o 
   2  -3  11     6281.70     6390.21    119.47 o 
   3  -3  11     1504.83     1559.54     56.82 o 
   4  -3  11      125.22      108.63     22.05 o 
   5  -3  11      937.23     1019.71     50.62 o 
   6  -3  11      669.14      666.64     44.38 o 
   7  -3  11       38.86       23.42     20.81 o 
   8  -3  11      630.51      702.21     79.40 o 
 -11  -2  11       79.88      107.78     52.53 o 
 -10  -2  11      494.49      573.57     78.00 o 
  -9  -2  11      810.16      868.49     50.87 o 
  -8  -2  11       31.01        0.00     17.11 o 
  -7  -2  11      485.66      499.19     37.99 o 
  -6  -2  11      811.98      825.78     34.39 o 
  -5  -2  11      134.04      100.06     19.41 o 
  -4  -2  11     2966.27     2948.66     72.74 o 
  -3  -2  11     5068.54     4834.25    100.57 o 
  -2  -2  11       88.74      114.39     17.76 o 
  -1  -2  11     4356.01     4338.96     92.17 o 
   0  -2  11      638.28      711.27     38.27 o 
   1  -2  11       74.09       74.51     18.79 o 
   2  -2  11     6897.64     6635.21    109.70 o 
   3  -2  11      791.02      817.17     43.61 o 
   4  -2  11      314.79      314.13     31.25 o 
   5  -2  11     1062.92     1083.62     53.58 o 
   6  -2  11      117.28      101.05     28.97 o 
   7  -2  11      260.24      322.07    107.24 o 
   8  -2  11      314.78      373.27     72.18 o 
 -11  -1  11       71.12       53.24     20.97 o 
 -10  -1  11     1038.44     1106.85     54.93 o 
  -9  -1  11      953.12      907.09     49.08 o 
  -8  -1  11      963.91      886.81     45.78 o 
  -7  -1  11     2962.43     2977.71     84.34 o 
  -6  -1  11      920.87      935.35     59.20 o 
  -5  -1  11      891.72      824.27     42.14 o 
  -4  -1  11     3818.21     3824.17     83.22 o 
  -3  -1  11      773.31      724.85     33.49 o 
  -2  -1  11      723.48      692.93     29.48 o 
  -1  -1  11     1987.94     2005.33     48.59 o 
   0  -1  11        5.00        4.35     10.15 o 
   1  -1  11     1420.29     1459.73     40.42 o 
   2  -1  11     1522.83     1405.68     46.14 o 
   3  -1  11      200.65      244.49     22.34 o 
   4  -1  11     1083.07     1194.10     88.33 o 
   5  -1  11      341.45      385.35     43.49 o 
   6  -1  11      153.33      167.46     32.74 o 
   7  -1  11      989.82      997.24     67.43 o 
   8  -1  11      185.75      223.41     61.18 o 
 -12   0  11       18.20        4.44     17.41 o 
 -11   0  11      765.81      736.39     69.30 o 
 -10   0  11      885.59      924.98     47.03 o 
  -9   0  11        6.62        0.00     13.96 o 
  -8   0  11     2877.29     2834.97    133.51 o 
  -7   0  11      523.63      563.05     37.60 o 
  -6   0  11       30.94       39.80     16.18 o 
  -5   0  11     1826.67     1791.05     56.74 o 
  -4   0  11     2260.81     2271.08     64.68 o 
  -3   0  11      355.08      408.38     25.61 o 
  -2   0  11     2251.52     2278.19     56.78 o 
  -1   0  11      154.89      170.13     16.74 o 
   0   0  11      283.94      277.72     21.52 o 
   1   0  11     2466.03     2417.16     54.75 o 
   2   0  11       12.47        3.14     11.01 o 
   3   0  11      727.19      735.60     60.53 o 
   4   0  11     1282.10     1244.54     64.42 o 
   5   0  11       78.47       77.56     25.15 o 
   6   0  11      561.61      575.88     52.74 o 
   7   0  11      485.03      599.68     55.90 o 
 -12   1  11      325.57      322.43     43.36 o 
 -11   1  11     1354.81     1434.92     64.89 o 
 -10   1  11      408.60      372.62     35.12 o 
  -9   1  11      571.54      602.49     32.74 o 
  -8   1  11     3239.50     3169.09    100.32 o 
  -7   1  11      523.24      451.66     29.37 o 
  -6   1  11      905.84      878.26     37.28 o 
  -5   1  11     5027.05     5200.15    111.70 o 
  -4   1  11      471.75      510.18     26.80 o 
  -3   1  11     2097.92     2091.94     59.63 o 
  -2   1  11      706.99      746.41     31.72 o 
  -1   1  11      290.46      277.52     29.11 o 
   0   1  11      531.04      562.90     28.08 o 
   1   1  11     2077.42     1983.54     56.46 o 
   2   1  11     1162.19     1239.82     42.14 o 
   3   1  11     2356.73     2365.37     62.52 o 
   4   1  11      706.96      746.78     36.86 o 
   5   1  11      250.14      230.63     35.32 o 
   6   1  11      660.62      812.90     84.90 o 
   7   1  11       34.63        0.00     23.33 o 
 -12   2  11     1081.15     1104.02     44.29 o 
 -11   2  11     1701.90     1636.91     51.81 o 
 -10   2  11        9.11       14.05     16.13 o 
  -9   2  11     3128.65     3094.09     82.81 o 
  -8   2  11     1006.55      979.83     48.02 o 
  -7   2  11      510.29      513.28     26.07 o 
  -6   2  11     2847.57     2974.39     82.12 o 
  -5   2  11      312.60      275.56     18.43 o 
  -4   2  11     1124.48     1095.81     34.15 o 
  -3   2  11      886.74      821.66     30.05 o 
  -2   2  11       58.33       50.31     12.70 o 
  -1   2  11      823.29      817.70     35.92 o 
   0   2  11     2079.46     1976.48    112.72 o 
   1   2  11       30.20        8.80     11.71 o 
   2   2  11     1847.38     1904.20     54.47 o 
   3   2  11      575.16      569.48     33.15 o 
   4   2  11       11.69        0.66     16.24 o 
   5   2  11      327.46      366.34     36.27 o 
   6   2  11       39.53       28.90     24.78 o 
 -13   3  11      264.28      223.93     38.88 o 
 -12   3  11      860.40      861.85     71.90 o 
 -11   3  11      270.70      284.97     50.50 o 
 -10   3  11      391.38      314.64     98.30 o 
  -9   3  11     1893.95     1911.36     94.60 o 
  -8   3  11       14.77        0.00     20.72 o 
  -7   3  11      733.09      846.39     43.96 o 
  -6   3  11     1369.85     1398.98     51.89 o 
  -5   3  11       96.70       88.56     18.65 o 
  -4   3  11     2493.11     2370.97     92.04 o 
  -3   3  11     2108.60     2086.63     46.90 o 
  -2   3  11      686.37      680.28     27.04 o 
  -1   3  11     1880.14     1847.85     48.52 o 
   0   3  11      511.63      436.38     26.50 o 
   1   3  11      861.36      849.38     36.68 o 
   2   3  11     1045.33      951.76     40.27 o 
   3   3  11       25.16       16.16     19.53 o 
   4   3  11      328.48      308.80     32.02 o 
   5   3  11      178.22      176.61     30.31 o 
 -13   4  11      887.85      965.51     65.12 o 
 -12   4  11      530.60      495.67     73.55 o 
 -11   4  11      123.06       91.76     35.88 o 
 -10   4  11     1439.14     1394.55     87.01 o 
  -9   4  11      309.74      356.41     48.70 o 
  -8   4  11     1103.16     1070.26     71.45 o 
  -7   4  11     2240.88     2116.19     60.06 o 
  -6   4  11      868.62      837.59     44.32 o 
  -5   4  11     3049.72     2997.61     81.75 o 
  -4   4  11     4324.72     4061.80    100.79 o 
  -3   4  11       11.06        0.00     13.76 o 
  -2   4  11     1089.04     1207.53     80.43 o 
  -1   4  11      453.94      419.99     33.82 o 
   0   4  11        2.93        0.00     10.25 o 
   1   4  11     1343.93     1344.92     44.45 o 
   2   4  11       52.88       55.33     20.50 o 
   3   4  11        5.07        7.26     15.07 o 
   4   4  11      236.71      251.15     34.24 o 
   5   4  11       64.95       48.13     21.47 o 
 -13   5  11      792.55      797.11     83.87 o 
 -12   5  11        0.50        0.00     38.50 o 
 -11   5  11      839.29      825.31     73.58 o 
 -10   5  11      629.23      720.49     66.50 o 
  -9   5  11       65.16       81.53     31.97 o 
  -8   5  11     2165.06     2251.04     79.61 o 
  -7   5  11     1204.45     1178.84     45.19 o 
  -6   5  11      516.05      547.69     36.66 o 
  -5   5  11     1674.79     1682.51     66.03 o 
  -4   5  11       22.28        0.00     13.84 o 
  -3   5  11      215.33      181.90     23.82 o 
  -2   5  11      173.14      169.06     23.48 o 
  -1   5  11       62.73       90.40     20.79 o 
   0   5  11      215.76      187.45     50.02 o 
   1   5  11      580.69      514.14     48.11 o 
   2   5  11        0.09        6.32     14.22 o 
   3   5  11       63.63       72.99     19.74 o 
   4   5  11      205.16      192.24     31.54 o 
 -13   6  11      230.93      233.04     52.00 o 
 -12   6  11      201.74      175.09     47.78 o 
 -11   6  11     1451.54     1544.63    114.80 o 
 -10   6  11      123.09      197.72     72.87 o 
  -9   6  11     1807.08     1719.13     71.54 o 
  -8   6  11     1184.95     1234.67     65.15 o 
  -7   6  11        2.69        0.00     13.00 o 
  -6   6  11     1162.88     1056.26     48.24 o 
  -5   6  11     1808.79     1742.57     61.85 o 
  -4   6  11        8.42       23.89     16.15 o 
  -3   6  11     1652.26     1587.17     60.07 o 
  -2   6  11      105.99       76.18     20.84 o 
  -1   6  11       58.57       31.29     17.14 o 
   0   6  11      344.79      315.25     42.28 o 
   1   6  11      120.34      118.87     30.70 o 
   2   6  11       14.91       10.00     24.75 o 
   3   6  11      154.69      197.12     23.04 o 
 -12   7  11      954.93      904.25     77.22 o 
 -11   7  11      436.43      368.61     58.09 o 
 -10   7  11      498.04      532.12     68.53 o 
  -9   7  11     1698.18     1750.33     72.37 o 
  -8   7  11       84.88       95.22     24.56 o 
  -7   7  11      470.88      477.04     35.22 o 
  -6   7  11     1200.13     1226.86     52.75 o 
  -5   7  11      123.67      126.30     23.45 o 
  -4   7  11      464.34      484.48     38.94 o 
  -3   7  11       50.29       41.07     18.76 o 
  -2   7  11       27.36        0.00     16.70 o 
  -1   7  11      141.70      142.85     33.20 o 
   0   7  11      392.19      419.94     80.09 o 
   1   7  11       70.44       72.25     28.57 o 
   2   7  11       53.80       57.73     31.01 o 
 -12   8  11      446.80      449.38     93.49 o 
 -11   8  11       78.57        7.79     29.22 o 
 -10   8  11      783.70      768.36     54.88 o 
  -9   8  11      708.36      782.15     54.25 o 
  -8   8  11       48.71       49.77     21.18 o 
  -7   8  11      781.43      826.59     43.23 o 
  -6   8  11      567.40      610.44     43.73 o 
  -5   8  11       67.37       74.04     21.79 o 
  -4   8  11     1034.45     1194.81     51.82 o 
  -3   8  11      385.79      393.48     42.64 o 
  -2   8  11       50.89       51.50     18.98 o 
  -1   8  11      420.61      496.16     45.29 o 
   0   8  11       47.58       66.46     23.95 o 
   1   8  11      141.76      150.40     45.71 o 
 -12   9  11      179.73      158.71     41.79 o 
 -11   9  11      316.34      254.50     38.91 o 
 -10   9  11     1037.03     1195.14     66.36 o 
  -9   9  11      153.59      197.43     32.72 o 
  -8   9  11      216.15      250.80     51.18 o 
  -7   9  11      823.65      850.75     45.33 o 
  -6   9  11       58.19       35.94     19.14 o 
  -5   9  11      551.96      616.18     43.03 o 
  -4   9  11      536.95      576.04     41.44 o 
  -3   9  11       17.78       38.75     20.19 o 
  -2   9  11      190.41      178.37     33.27 o 
  -1   9  11       35.77       51.72     29.77 o 
 -11  10  11      519.20      528.71     50.62 o 
 -10  10  11      265.52      330.76     41.92 o 
  -9  10  11       43.10       22.98     24.48 o 
  -8  10  11      318.86      404.47     69.09 o 
  -7  10  11      241.24      236.98     28.27 o 
  -6  10  11      149.06      192.68     27.98 o 
  -5  10  11      245.87      297.12     32.40 o 
  -4  10  11        5.52       25.84     20.12 o 
  -3  10  11       40.35       40.67     21.68 o 
  -9  11  11      370.32      425.26     93.83 o 
  -8  11  11      290.25      242.12     55.68 o 
  -7  11  11       16.63       19.19     21.33 o 
  -6  11  11      300.02      367.32     36.81 o 
  -5  11  11       39.62       45.91     22.44 o 
  -1 -10  12      162.04      182.09     34.33 o 
   0 -10  12      431.52      421.95     42.84 o 
   1 -10  12      660.02      581.26     64.89 o 
   2 -10  12      193.03      240.32     48.06 o 
   3 -10  12      842.98      911.45     81.31 o 
   4 -10  12      549.47      441.33     79.74 o 
   5 -10  12       38.80        0.00     38.84 o 
  -3  -9  12      163.34      188.99     29.28 o 
  -2  -9  12      380.44      439.17     43.79 o 
  -1  -9  12       46.03       49.33     35.75 o 
   0  -9  12     1524.20     1354.43    151.92 o 
   1  -9  12      154.25      187.58     58.43 o 
   2  -9  12       61.67       19.94     32.19 o 
   3  -9  12     1203.84     1249.67    154.67 o 
   4  -9  12      536.03      509.73     53.17 o 
   5  -9  12      281.03      268.76     50.53 o 
   6  -9  12     1249.31     1145.91     74.24 o 
  -5  -8  12      354.47      352.27     36.86 o 
  -4  -8  12       67.03       54.00     24.21 o 
  -3  -8  12     1050.83     1074.92     52.33 o 
  -2  -8  12      130.75       99.02     28.39 o 
  -1  -8  12     1003.40     1198.53     78.98 o 
   0  -8  12     1393.84     1587.27    127.86 o 
   1  -8  12      155.07      207.37     43.85 o 
   2  -8  12      501.05      441.29     49.06 o 
   3  -8  12     1842.27     1723.12     84.50 o 
   4  -8  12       39.81       37.13     27.38 o 
   5  -8  12     1532.72     1741.46     85.72 o 
   6  -8  12     1016.83      956.64     68.21 o 
   7  -8  12        4.93       10.35     27.68 o 
  -6  -7  12      340.65      401.68     38.52 o 
  -5  -7  12        9.95        4.14     19.36 o 
  -4  -7  12      180.68      216.70     28.71 o 
  -3  -7  12      325.32      339.05     37.43 o 
  -2  -7  12       23.45       45.28     22.60 o 
  -1  -7  12     1269.13     1427.79    118.93 o 
   0  -7  12      531.33      604.44     54.70 o 
   1  -7  12       20.83       20.80     25.60 o 
   2  -7  12     3194.34     3191.80    125.46 o 
   3  -7  12      354.69      445.90     56.37 o 
   4  -7  12     1255.04     1355.57     75.15 o 
   5  -7  12     1981.49     1862.04     86.02 o 
   6  -7  12      314.90      281.39     43.65 o 
   7  -7  12      332.11      277.76     44.92 o 
  -7  -6  12      400.68      440.20     50.01 o 
  -6  -6  12      130.80      116.98     22.56 o 
  -5  -6  12      190.83      143.21     28.96 o 
  -4  -6  12     1021.34      957.63     47.57 o 
  -3  -6  12      253.87      233.01     27.66 o 
  -2  -6  12     1097.50     1160.51    108.69 o 
  -1  -6  12     2695.05     2637.17     73.21 o 
   0  -6  12        4.82        0.00     18.77 o 
   1  -6  12     1119.08     1257.93    108.71 o 
   2  -6  12     3850.90     3799.82    153.86 o 
   3  -6  12       45.71       39.27     27.05 o 
   4  -6  12     1587.88     1769.88    150.20 o 
   5  -6  12      789.03      800.31     60.24 o 
   6  -6  12       91.43       87.72     40.90 o 
   7  -6  12      822.49      889.35     66.38 o 
  -8  -5  12      686.48      673.12     53.25 o 
  -7  -5  12      467.15      502.95     45.49 o 
  -6  -5  12      192.92      186.17     30.13 o 
  -5  -5  12     1233.54     1276.39     52.04 o 
  -4  -5  12     1127.02     1157.09     58.97 o 
  -3  -5  12      187.22      142.24     28.09 o 
  -2  -5  12     2779.66     2727.13     83.54 o 
  -1  -5  12       96.21       82.08     21.61 o 
   0  -5  12     1431.45     1453.03     80.97 o 
   1  -5  12     1565.07     1677.67     64.15 o 
   2  -5  12      224.64      197.34     28.98 o 
   3  -5  12      941.15     1014.38     57.75 o 
   4  -5  12      846.06      855.06     49.59 o 
   5  -5  12       47.90       22.31     21.32 o 
   6  -5  12      966.50     1206.75     73.01 o 
   7  -5  12      959.72     1026.63     90.74 o 
   8  -5  12        4.02        0.00     36.43 o 
  -9  -4  12      191.83      180.07     32.53 o 
  -8  -4  12      402.73      356.01     39.84 o 
  -7  -4  12        1.14        0.00     18.13 o 
  -6  -4  12     1173.91     1233.15     50.79 o 
  -5  -4  12     2616.38     2542.88     84.59 o 
  -4  -4  12      190.59      155.93     28.68 o 
  -3  -4  12     1881.44     1948.33     61.49 o 
  -2  -4  12     1211.88     1244.64     49.17 o 
  -1  -4  12      218.71      221.01     37.01 o 
   0  -4  12     1167.26     1258.61     46.66 o 
   1  -4  12     4869.47     4916.84    124.52 o 
   2  -4  12        4.39        0.00     16.28 o 
   3  -4  12     2445.49     2411.72     77.06 o 
   4  -4  12      184.16      187.47     35.28 o 
   5  -4  12      504.86      583.14     43.65 o 
   6  -4  12     1152.35     1316.69     62.70 o 
   7  -4  12      205.53      134.36     31.85 o 
 -10  -3  12       16.45        3.04     21.74 o 
  -9  -3  12     1167.00     1289.22     64.98 o 
  -8  -3  12     1134.28     1261.26     60.60 o 
  -7  -3  12      345.62      287.28     33.05 o 
  -6  -3  12     3891.38     3961.90    169.86 o 
  -5  -3  12     1404.01     1367.09     60.20 o 
  -4  -3  12      630.99      586.95     42.64 o 
  -3  -3  12     1840.12     1706.78     64.47 o 
  -2  -3  12      128.03      125.11     25.00 o 
  -1  -3  12     1804.56     1742.52     68.67 o 
   0  -3  12     2131.43     2138.58    114.60 o 
   1  -3  12      197.02      197.66     31.25 o 
   2  -3  12     1176.92     1130.07     51.36 o 
   3  -3  12       45.51       52.48     19.68 o 
   4  -3  12      148.56      123.04     24.47 o 
   5  -3  12     1409.74     1396.56     60.00 o 
   6  -3  12      435.57      467.98     41.95 o 
   7  -3  12       95.82       93.15     26.79 o 
 -10  -2  12      506.36      433.96     41.28 o 
  -9  -2  12     1240.21     1344.74     78.88 o 
  -8  -2  12        6.27        0.00     15.89 o 
  -7  -2  12     2529.70     2577.08    138.52 o 
  -6  -2  12      753.27      774.87     51.56 o 
  -5  -2  12       18.02       19.90     19.14 o 
  -4  -2  12     1477.62     1426.26     49.71 o 
  -3  -2  12     1380.80     1378.62     47.81 o 
  -2  -2  12      630.34      587.87     33.67 o 
  -1  -2  12     1765.88     1636.73     52.03 o 
   0  -2  12      668.85      745.65     35.78 o 
   1  -2  12      195.65      230.59     36.51 o 
   2  -2  12     2339.29     2364.06     73.17 o 
   3  -2  12       36.80       23.53     26.47 o 
   4  -2  12     1435.14     1442.86    209.67 o 
   5  -2  12      922.13      986.81     98.65 o 
   6  -2  12       13.40        4.47     25.00 o 
   7  -2  12      263.81      189.44     38.14 o 
 -11  -1  12      166.43      112.81     25.34 o 
 -10  -1  12     1202.29     1328.23     59.27 o 
  -9  -1  12       75.51       86.47     47.09 o 
  -8  -1  12      375.44      385.22     43.30 o 
  -7  -1  12     1151.62     1159.93     79.05 o 
  -6  -1  12      972.04      960.25     50.09 o 
  -5  -1  12      553.88      565.52     42.99 o 
  -4  -1  12     4547.33     4219.24    124.39 o 
  -3  -1  12      102.74      120.90     36.48 o 
  -2  -1  12     2596.15     2437.27     85.62 o 
  -1  -1  12     1418.06     1408.71     41.42 o 
   0  -1  12       32.84       22.01     12.10 o 
   1  -1  12     2690.15     2658.17     60.23 o 
   2  -1  12      400.87      466.47     29.65 o 
   3  -1  12      352.83      281.00     36.70 o 
   4  -1  12      671.61      687.45     54.67 o 
   5  -1  12      321.25      296.83    135.08 o 
   6  -1  12      117.15      153.38     35.00 o 
   7  -1  12      642.02      777.23    193.51 o 
 -11   0  12      740.66      776.69     47.08 o 
 -10   0  12      603.68      718.71     93.49 o 
  -9   0  12       10.33        0.00     17.87 o 
  -8   0  12     2237.05     2312.70    257.79 o 
  -7   0  12     1653.92     1681.30     76.68 o 
  -6   0  12     1184.86     1144.50     47.81 o 
  -5   0  12     3840.55     3879.83    124.76 o 
  -4   0  12      128.51       92.92     18.85 o 
  -3   0  12      583.22      540.42     35.62 o 
  -2   0  12      949.89      903.84     49.47 o 
  -1   0  12       45.35       42.87     14.17 o 
   0   0  12      413.37      404.64     27.60 o 
   1   0  12     1038.35     1079.41     39.92 o 
   2   0  12       49.27       19.42     13.38 o 
   3   0  12      146.23      180.56     21.66 o 
   4   0  12      626.28      578.59     63.24 o 
   5   0  12        2.42        7.34     26.81 o 
   6   0  12      649.59      775.91     61.37 o 
 -12   1  12      372.11      280.90     31.44 o 
 -11   1  12      909.85      870.04     61.79 o 
 -10   1  12       90.81       43.76     20.39 o 
  -9   1  12      932.79      846.24     48.32 o 
  -8   1  12     1354.65     1422.04     62.13 o 
  -7   1  12      187.83      222.99     34.13 o 
  -6   1  12      781.20      807.37     37.10 o 
  -5   1  12     1354.15     1389.47     47.86 o 
  -4   1  12       11.34        0.00     10.43 o 
  -3   1  12     2395.16     2398.31     59.43 o 
  -2   1  12      505.02      434.99     26.91 o 
  -1   1  12      119.22      100.61     36.91 o 
   0   1  12     1044.40     1103.32     40.27 o 
   1   1  12      802.54      788.27     36.35 o 
   2   1  12      586.28      568.62     39.32 o 
   3   1  12      824.23      914.32     46.82 o 
   4   1  12       46.73       23.75     21.78 o 
   5   1  12      250.29      318.33     41.54 o 
   6   1  12      428.27      421.99     55.68 o 
 -12   2  12     1059.44     1074.49     47.79 o 
 -11   2  12      736.19      756.38     38.90 o 
 -10   2  12      467.95      422.00     29.96 o 
  -9   2  12     1447.81     1319.51     54.20 o 
  -8   2  12      404.43      379.90     46.75 o 
  -7   2  12      900.42      998.92     45.55 o 
  -6   2  12     3875.61     3923.12    166.00 o 
  -5   2  12      409.62      346.66     21.40 o 
  -4   2  12     2142.10     2059.79     51.70 o 
  -3   2  12     1639.06     1642.90     45.33 o 
  -2   2  12        0.18        0.00     10.37 o 
  -1   2  12     1069.02     1024.52     49.91 o 
   0   2  12     1663.61     1784.14     52.10 o 
   1   2  12       92.76       74.84     17.12 o 
   2   2  12      640.62      652.57     35.04 o 
   3   2  12      288.85      236.20     24.51 o 
   4   2  12      128.65       98.90     20.50 o 
   5   2  12      350.88      314.68     41.88 o 
 -12   3  12      794.18      697.78     75.09 o 
 -11   3  12       20.34        0.00     32.70 o 
 -10   3  12      862.59      762.70     72.42 o 
  -9   3  12     1212.75     1378.68    122.71 o 
  -8   3  12      145.68      216.54     55.68 o 
  -7   3  12     2441.42     2498.97     76.80 o 
  -6   3  12      346.72      327.07     31.14 o 
  -5   3  12      581.64      594.27     43.67 o 
  -4   3  12     1613.09     1614.99     57.85 o 
  -3   3  12      856.79      841.95     28.21 o 
  -2   3  12      197.80      196.72     16.79 o 
  -1   3  12     2400.42     2380.68     58.85 o 
   0   3  12      495.23      485.70     28.94 o 
   1   3  12     1492.42     1375.37     50.85 o 
   2   3  12      123.23      145.64     31.25 o 
   3   3  12       20.93        8.86     14.51 o 
   4   3  12      149.52      149.27     25.99 o 
   5   3  12      165.34      187.16     42.82 o 
 -12   4  12      125.41       89.88     43.31 o 
 -11   4  12      388.98      346.59     55.95 o 
 -10   4  12      758.93      670.69     66.95 o 
  -9   4  12       68.60        9.88     51.56 o 
  -8   4  12      892.14      883.68     68.41 o 
  -7   4  12     1489.60     1513.44     57.76 o 
  -6   4  12      465.00      402.21     33.50 o 
  -5   4  12     1753.86     1857.15     63.41 o 
  -4   4  12     4741.58     4561.73    113.00 o 
  -3   4  12        3.40        0.00     14.82 o 
  -2   4  12     2374.77     2199.68     76.13 o 
  -1   4  12      565.04      565.13     39.76 o 
   0   4  12      106.53      104.01     15.88 o 
   1   4  12      540.37      529.74     46.54 o 
   2   4  12       26.99       18.71     14.81 o 
   3   4  12       63.71       42.11     18.94 o 
   4   4  12      134.77      160.00     27.03 o 
 -12   5  12       34.99       46.95     37.18 o 
 -11   5  12     1101.90     1073.49     83.95 o 
 -10   5  12      522.09      498.21     58.43 o 
  -9   5  12      124.84      100.56     34.14 o 
  -8   5  12     2122.56     2268.97    100.84 o 
  -7   5  12      468.22      468.80     36.19 o 
  -6   5  12     1028.72      899.32     46.50 o 
  -5   5  12     2394.56     2286.16     73.83 o 
  -4   5  12       47.89       36.58     17.36 o 
  -3   5  12      406.95      369.52     33.22 o 
  -2   5  12      396.36      412.52     35.48 o 
  -1   5  12       10.49        5.96     15.47 o 
   0   5  12      325.13      310.91     50.92 o 
   1   5  12       87.22       82.08     14.02 o 
   2   5  12        0.25        0.00     13.94 o 
   3   5  12      162.40      189.53     26.32 o 
 -12   6  12      697.25      702.65    101.40 o 
 -11   6  12     1163.86      970.92    186.98 o 
 -10   6  12        7.77       11.14     27.95 o 
  -9   6  12     1235.58     1180.03     80.60 o 
  -8   6  12     1020.06     1158.16     62.46 o 
  -7   6  12      236.77      259.10     29.39 o 
  -6   6  12     1880.36     2048.24     69.73 o 
  -5   6  12      631.73      600.11     64.97 o 
  -4   6  12       74.92       10.48     17.72 o 
  -3   6  12      435.40      337.23     33.26 o 
  -2   6  12      315.65      341.33     44.81 o 
  -1   6  12       37.46        5.51     16.42 o 
   0   6  12      645.77      730.72     62.54 o 
   1   6  12        0.84        2.20     22.88 o 
   2   6  12        4.18       10.07     24.78 o 
 -12   7  12     1280.09     1391.67     96.11 o 
 -11   7  12      400.78      430.69     87.99 o 
 -10   7  12      302.39      338.47     50.94 o 
  -9   7  12     1422.65     1568.64     73.13 o 
  -8   7  12        2.28        0.00     18.87 o 
  -7   7  12      819.56      797.81     46.70 o 
  -6   7  12      736.71      809.15     52.32 o 
  -5   7  12      206.34      212.88     28.88 o 
  -4   7  12      152.31      162.02     25.88 o 
  -3   7  12      511.25      541.03     43.34 o 
  -2   7  12        8.58        5.00     16.96 o 
  -1   7  12      198.44      210.65     30.85 o 
   0   7  12       89.90       56.04     23.75 o 
   1   7  12       12.99        0.00     27.31 o 
 -11   8  12       75.34       68.74     35.97 o 
 -10   8  12      683.10      760.38     67.71 o 
  -9   8  12      251.98      258.28     36.06 o 
  -8   8  12      170.09      218.32     34.59 o 
  -7   8  12      688.19      662.42     49.20 o 
  -6   8  12      296.17      300.82     35.74 o 
  -5   8  12      148.50      150.43     55.87 o 
  -4   8  12      200.02      155.34     29.07 o 
  -3   8  12        4.01        0.00     19.29 o 
  -2   8  12       60.16       71.01     24.68 o 
  -1   8  12      218.99      288.19     36.88 o 
   0   8  12       17.89       41.59     30.88 o 
 -11   9  12      314.29      307.31     42.30 o 
 -10   9  12      541.52      502.79     74.79 o 
  -9   9  12       36.74       19.80     25.15 o 
  -8   9  12      347.66      414.60     43.99 o 
  -7   9  12      350.99      361.19     37.51 o 
  -6   9  12        2.85       10.66     18.56 o 
  -5   9  12      208.27      261.47     46.12 o 
  -4   9  12      272.86      231.40     33.36 o 
  -3   9  12        3.65        8.86     23.03 o 
  -2   9  12      275.63      322.02     41.02 o 
  -9  10  12       75.79       92.46     28.24 o 
  -8  10  12      346.19      378.60     62.83 o 
  -7  10  12       57.32       52.40     23.54 o 
  -6  10  12      114.15      134.13     29.27 o 
  -5  10  12      271.70      319.29     34.78 o 
  -4  10  12        1.98        0.00     18.98 o 
  -2  -9  13      261.79      278.97     61.18 o 
  -1  -9  13      209.18      125.80     54.31 o 
   0  -9  13      532.84      513.51     90.05 o 
   1  -9  13      371.50      422.08     82.49 o 
   2  -9  13       59.98       87.30     52.24 o 
   3  -9  13     1176.92     1097.66     75.15 o 
   4  -9  13       80.27       51.00     32.39 o 
   5  -9  13      457.39      408.83     52.08 o 
  -4  -8  13      264.09      275.14     32.98 o 
  -3  -8  13      440.18      477.00     81.03 o 
  -2  -8  13       55.11        0.00     37.12 o 
  -1  -8  13      591.95      488.07     83.87 o 
   0  -8  13      647.21      620.06     92.12 o 
   1  -8  13       33.50       41.57     28.06 o 
   2  -8  13      936.16      881.77     67.22 o 
   3  -8  13      548.34      454.09     52.46 o 
   4  -8  13      134.53      133.49     36.22 o 
   5  -8  13     1421.46     1282.77    105.52 o 
  -5  -7  13       16.30        9.17     19.04 o 
  -4  -7  13      786.88      714.75     63.23 o 
  -3  -7  13      703.57      602.06     91.77 o 
  -2  -7  13      261.83      336.61     48.54 o 
  -1  -7  13     1445.15     1314.36    118.93 o 
   0  -7  13      104.01       10.31     26.81 o 
   1  -7  13      344.49      288.15     71.15 o 
   2  -7  13     2135.09     1912.55    126.14 o 
   3  -7  13       38.96       22.23     27.39 o 
   4  -7  13     1003.40      915.15     67.06 o 
   5  -7  13     1174.09      961.59     69.70 o 
   6  -7  13      110.65      125.48     58.78 o 
  -6  -6  13        1.45        0.00     23.33 o 
  -5  -6  13      565.88      592.65     49.17 o 
  -4  -6  13      734.37      770.44     66.15 o 
  -3  -6  13       15.22       32.64     24.17 o 
  -2  -6  13      638.89      715.26     43.64 o 
  -1  -6  13      891.32     1050.82     58.44 o 
   0  -6  13        5.57        0.00     20.94 o 
   1  -6  13     1982.66     2113.44     97.61 o 
   2  -6  13     1398.67     1383.91     63.91 o 
   3  -6  13      320.40      353.54     46.41 o 
   4  -6  13     1284.66     1353.50     77.07 o 
   5  -6  13      359.01      340.20     57.06 o 
   6  -6  13       95.52      145.23     34.79 o 
  -7  -5  13      196.02      188.60     40.59 o 
  -6  -5  13      151.02       95.59     27.71 o 
  -5  -5  13     1372.59     1345.30     65.73 o 
  -4  -5  13      800.00      829.20     70.28 o 
  -3  -5  13      206.07      182.46     26.88 o 
  -2  -5  13     2431.41     2417.19     71.26 o 
  -1  -5  13      151.88      144.62     36.81 o 
   0  -5  13      716.57      594.28     45.02 o 
   1  -5  13      969.29     1154.33     58.21 o 
   2  -5  13       14.14       40.49     22.59 o 
   3  -5  13      280.11      308.45     34.78 o 
   4  -5  13      666.20      608.47     45.85 o 
   5  -5  13       14.81        3.25     22.36 o 
   6  -5  13      749.49      783.90    120.99 o 
  -8  -4  13      527.78      455.91     54.99 o 
  -7  -4  13       17.88       32.39     27.91 o 
  -6  -4  13     1683.87     1678.15    222.38 o 
  -5  -4  13     1639.97     1729.67    118.95 o 
  -4  -4  13       16.84        2.02     21.15 o 
  -3  -4  13     1491.79     1597.63     66.29 o 
  -2  -4  13      160.60      159.40     40.33 o 
  -1  -4  13      420.07      361.88     33.54 o 
   0  -4  13     1281.03     1371.61     61.18 o 
   1  -4  13      565.09      525.56     41.81 o 
   2  -4  13     1758.52     1762.52     67.04 o 
   3  -4  13     1233.82     1299.03     59.24 o 
   4  -4  13        2.09        0.00     19.69 o 
   5  -4  13      716.87      605.57     46.90 o 
   6  -4  13     1514.29     1476.31     69.10 o 
  -9  -3  13      622.21      652.63     62.76 o 
  -8  -3  13      116.61      141.06     49.49 o 
  -7  -3  13      484.60      512.40     93.49 o 
  -6  -3  13     1908.62     2025.88    111.79 o 
  -5  -3  13      264.09      322.80     37.24 o 
  -4  -3  13      607.44      730.19     80.40 o 
  -3  -3  13     1517.34     1655.39     84.43 o 
  -2  -3  13       11.54        9.20     18.94 o 
  -1  -3  13     1817.79     1934.07     68.26 o 
   0  -3  13     1846.26     1773.37     65.26 o 
   1  -3  13        1.98        0.00     21.86 o 
   2  -3  13     1488.78     1307.53     74.56 o 
   3  -3  13      801.26      842.08     63.17 o 
   4  -3  13      309.15      323.39     43.89 o 
   5  -3  13     1149.40     1268.86     78.02 o 
   6  -3  13      213.90      320.18     47.45 o 
 -10  -2  13      583.85      604.20     58.49 o 
  -9  -2  13      930.84      897.41     74.24 o 
  -8  -2  13        0.43       27.51     25.64 o 
  -7  -2  13     1869.36     1867.12     86.71 o 
  -6  -2  13     1121.88     1147.54     57.37 o 
  -5  -2  13      215.88      224.08     30.50 o 
  -4  -2  13     2147.62     2391.04     77.72 o 
  -3  -2  13      791.27      663.27     42.71 o 
  -2  -2  13     1151.73     1120.53     52.70 o 
  -1  -2  13     3435.92     3221.27     90.61 o 
   0  -2  13      232.75      198.15     23.17 o 
   1  -2  13     2022.93     2004.28     58.44 o 
   2  -2  13      958.68      920.12     92.46 o 
   3  -2  13       77.32       99.97     28.85 o 
   4  -2  13     1059.25     1176.40    233.73 o 
   5  -2  13      593.39      597.20    102.43 o 
   6  -2  13        5.31       10.73     27.31 o 
 -10  -1  13      776.13      731.75     58.82 o 
  -9  -1  13       30.17       25.21     35.40 o 
  -8  -1  13      466.60      440.25     46.60 o 
  -7  -1  13     1080.29     1099.29     64.85 o 
  -6  -1  13        1.21        1.93     18.08 o 
  -5  -1  13     1936.57     2023.68     78.07 o 
  -4  -1  13     2208.19     2142.16     69.82 o 
  -3  -1  13       16.35       29.52     18.38 o 
  -2  -1  13     1754.04     1716.74     53.24 o 
  -1  -1  13      986.43      937.34     40.54 o 
   0  -1  13      120.65      154.12     20.44 o 
   1  -1  13     1720.05     1758.97     54.08 o 
   2  -1  13      124.21      109.89     19.70 o 
   3  -1  13      230.73      275.73     47.09 o 
   4  -1  13      495.45      525.66    100.71 o 
   5  -1  13       86.34       37.08     35.06 o 
   6  -1  13      222.30      272.57     43.67 o 
 -11   0  13      671.06      759.17     55.62 o 
 -10   0  13      397.55      461.73     59.46 o 
  -9   0  13       68.27       47.50     35.40 o 
  -8   0  13     1100.06     1035.09     59.02 o 
  -7   0  13      454.46      491.60     42.78 o 
  -6   0  13      583.94      569.54     51.60 o 
  -5   0  13     2154.04     2102.25     81.04 o 
  -4   0  13      506.16      542.80     35.65 o 
  -3   0  13      891.29      987.61     49.15 o 
  -2   0  13     1554.43     1594.77     54.49 o 
  -1   0  13        0.77        0.00     12.06 o 
   0   0  13     1256.01     1225.69     64.59 o 
   1   0  13     1041.91      945.59     66.78 o 
   2   0  13        0.98        2.81     14.24 o 
   3   0  13      680.60      774.65     47.10 o 
   4   0  13      368.29      391.01     67.37 o 
   5   0  13       24.17       31.17     29.90 o 
 -11   1  13      850.96      909.87     53.30 o 
 -10   1  13        6.95        0.00     18.14 o 
  -9   1  13      840.57      872.15     49.42 o 
  -8   1  13     1199.86     1138.91     65.65 o 
  -7   1  13      246.69      225.37     39.51 o 
  -6   1  13     3238.00     3197.04     99.05 o 
  -5   1  13      672.73      735.76     37.07 o 
  -4   1  13      557.36      545.37     38.67 o 
  -3   1  13     1253.50     1298.22     43.57 o 
  -2   1  13       82.53       59.93     15.87 o 
  -1   1  13      483.97      500.20     43.39 o 
   0   1  13     1220.11     1324.01     67.86 o 
   1   1  13      125.63       98.57     18.96 o 
   2   1  13       97.13      101.82     18.87 o 
   3   1  13      487.91      469.60     33.51 o 
   4   1  13       48.49       71.39     26.97 o 
   5   1  13      415.25      470.94     51.46 o 
 -11   2  13      167.79      162.09     22.00 o 
 -10   2  13      381.94      289.29     25.54 o 
  -9   2  13     1065.83     1102.92     46.64 o 
  -8   2  13       83.54       85.93     17.28 o 
  -7   2  13     1039.51     1118.96     39.96 o 
  -6   2  13      680.04      655.89     28.62 o 
  -5   2  13        2.99        0.00     10.04 o 
  -4   2  13      606.43      687.41     57.05 o 
  -3   2  13     1004.83      972.97     36.91 o 
  -2   2  13        1.96       16.49     12.49 o 
  -1   2  13     1183.51     1127.29     45.74 o 
   0   2  13     1667.28     1550.35     49.80 o 
   1   2  13       61.94       14.82     14.45 o 
   2   2  13      856.61      854.69     40.82 o 
   3   2  13      213.11      232.48     25.53 o 
   4   2  13      115.73      124.78     50.31 o 
 -11   3  13       18.42       34.87     33.69 o 
 -10   3  13     1160.74     1280.20     90.05 o 
  -9   3  13      531.09      528.63     81.80 o 
  -8   3  13      151.45      189.04     54.99 o 
  -7   3  13     1259.43     1297.82     66.77 o 
  -6   3  13      308.00      280.17     41.57 o 
  -5   3  13      795.90      775.00     44.77 o 
  -4   3  13     2199.65     2213.50    105.15 o 
  -3   3  13      355.16      332.23     35.36 o 
  -2   3  13      627.77      640.61     52.69 o 
  -1   3  13     1879.92     1906.28     53.11 o 
   0   3  13       23.20        0.00     12.72 o 
   1   3  13      344.29      326.50     56.16 o 
   2   3  13       78.15       81.89     20.76 o 
   3   3  13       56.90       43.21     17.88 o 
   4   3  13      195.65      223.86     40.18 o 
 -12   4  13        2.16        0.00     32.55 o 
 -11   4  13      508.34      483.90     62.35 o 
 -10   4  13      551.16      519.11     62.83 o 
  -9   4  13       56.10       63.93     42.62 o 
  -8   4  13      959.67      942.47     98.99 o 
  -7   4  13      902.73      972.04     50.84 o 
  -6   4  13      251.29      258.91     29.92 o 
  -5   4  13     1773.46     1762.52     64.32 o 
  -4   4  13     1158.03     1058.69     52.15 o 
  -3   4  13      130.01      124.67     22.64 o 
  -2   4  13     1089.58     1194.04     55.18 o 
  -1   4  13      315.91      265.95     30.58 o 
   0   4  13       73.47       59.57     14.21 o 
   1   4  13      268.89      187.20     22.72 o 
   2   4  13       50.65       23.26     17.26 o 
   3   4  13       94.52       94.04     20.92 o 
 -12   5  13      152.11       79.26     41.10 o 
 -11   5  13      835.77      787.92    109.64 o 
 -10   5  13      348.82      300.49     72.52 o 
  -9   5  13      160.82      191.45     41.07 o 
  -8   5  13     1344.87     1498.14     82.53 o 
  -7   5  13      285.09      239.99     30.64 o 
  -6   5  13      347.65      337.79     37.65 o 
  -5   5  13     1590.88     1468.67     61.97 o 
  -4   5  13      335.39      316.07     66.07 o 
  -3   5  13      823.10      757.85     52.73 o 
  -2   5  13      400.34      336.50     34.98 o 
  -1   5  13       13.56        3.89     16.27 o 
   0   5  13      173.57      198.13     28.67 o 
   1   5  13      170.87      122.91     25.76 o 
   2   5  13       44.59       50.46     16.18 o 
 -11   6  13      789.54      921.70     80.73 o 
 -10   6  13        0.38       16.19     28.06 o 
  -9   6  13     1013.99     1146.07     67.01 o 
  -8   6  13      917.77      953.10     70.84 o 
  -7   6  13      371.90      354.22     34.78 o 
  -6   6  13     1447.97     1358.56     58.98 o 
  -5   6  13       34.61       30.26     19.11 o 
  -4   6  13      648.87      667.96     45.94 o 
  -3   6  13      242.31      217.59     29.53 o 
  -2   6  13       36.94        7.12     18.60 o 
  -1   6  13      163.02      128.51     26.19 o 
   0   6  13      141.27      127.68     27.29 o 
   1   6  13        9.19        0.00     19.60 o 
 -11   7  13      178.29      125.88     40.80 o 
 -10   7  13      436.77      402.35     45.64 o 
  -9   7  13      895.10      880.92     60.90 o 
  -8   7  13       22.20       13.51     37.12 o 
  -7   7  13      396.49      381.19     36.59 o 
  -6   7  13      116.26      104.14     35.89 o 
  -5   7  13        1.02       12.34     17.90 o 
  -4   7  13      573.00      645.76     53.37 o 
  -3   7  13      276.36      263.71     35.58 o 
  -2   7  13       11.67        0.00     21.82 o 
  -1   7  13      168.41      201.35     33.11 o 
   0   7  13       54.52       46.21     25.46 o 
 -10   8  13      595.43      644.63     55.70 o 
  -9   8  13      170.05      187.08     74.35 o 
  -8   8  13      258.47      236.70     42.36 o 
  -7   8  13      499.31      568.47     49.57 o 
  -6   8  13        2.26        8.63     19.15 o 
  -5   8  13      374.07      370.99     39.35 o 
  -4   8  13      610.19      670.96     50.68 o 
  -3   8  13        0.14        0.00     20.67 o 
  -2   8  13      172.22      174.37     32.13 o 
  -9   9  13        0.14        0.00     22.82 o 
  -8   9  13      377.62      483.01    167.73 o 
  -7   9  13      138.27      162.59     29.46 o 
  -6   9  13       72.28       57.47     23.17 o 
  -5   9  13      215.75      208.87     33.24 o 
  -4   9  13       82.72       52.46     23.74 o 
  -2  -8  14        0.34       65.31     48.81 o 
  -1  -8  14      642.58      877.16    109.30 o 
   0  -8  14      727.39      744.49    104.49 o 
   1  -8  14        2.03       24.95     29.65 o 
   2  -8  14      739.31      898.85     71.02 o 
   3  -8  14      341.03      312.10     49.36 o 
   4  -8  14      297.38      249.86     64.96 o 
  -4  -7  14      900.86     1007.25     63.10 o 
  -3  -7  14      461.57      510.29     48.39 o 
  -2  -7  14      109.40       91.98     37.34 o 
  -1  -7  14      889.11      942.89     72.13 o 
   0  -7  14      196.63      138.52     37.28 o 
   1  -7  14      569.55      543.93     56.50 o 
   2  -7  14      859.35      901.79     69.85 o 
   3  -7  14       10.24        3.51     28.08 o 
   4  -7  14      863.24      810.75     68.53 o 
   5  -7  14      615.86      650.26    146.42 o 
  -5  -6  14      754.22      912.84     60.17 o 
  -4  -6  14      666.21      808.85     84.48 o 
  -3  -6  14        0.57       20.88     25.26 o 
  -2  -6  14     1195.25     1216.73     65.19 o 
  -1  -6  14      686.15      720.10     79.32 o 
   0  -6  14      307.28      338.88     40.01 o 
   1  -6  14     2086.13     2255.83     87.25 o 
   2  -6  14      341.98      298.24     38.15 o 
   3  -6  14      330.31      394.73     49.72 o 
   4  -6  14      720.91      779.01     66.04 o 
   5  -6  14      120.64       95.65     36.58 o 
  -7  -5  14       91.44       39.11     32.78 o 
  -6  -5  14      339.04      385.93     42.84 o 
  -5  -5  14     1498.88     1714.71     74.27 o 
  -4  -5  14       83.74       56.40     26.08 o 
  -3  -5  14      387.56      450.07     45.23 o 
  -2  -5  14      924.65      932.83     59.79 o 
  -1  -5  14      159.66      138.61     29.63 o 
   0  -5  14      348.98      451.32     43.02 o 
   1  -5  14     1143.16     1176.07     61.21 o 
   2  -5  14      173.56      168.28     31.53 o 
   3  -5  14      628.16      677.59     49.68 o 
   4  -5  14      258.07      242.50     34.88 o 
   5  -5  14       80.82       84.32     29.43 o 
  -7  -4  14       17.08        0.00     27.21 o 
  -6  -4  14     1181.49     1234.26     98.59 o 
  -5  -4  14      610.19      663.91     51.24 o 
  -4  -4  14      103.16       73.66     28.35 o 
  -3  -4  14     1425.55     1555.72     69.42 o 
  -2  -4  14     1138.96     1139.80    115.19 o 
  -1  -4  14      275.88      311.19     36.74 o 
   0  -4  14     1763.86     1814.97     89.20 o 
   1  -4  14        4.52        0.00     26.12 o 
   2  -4  14      287.17      369.23     93.49 o 
   3  -4  14      637.48      703.36     63.61 o 
   4  -4  14       17.19        3.93     27.74 o 
   5  -4  14      869.88      980.58     87.99 o 
  -8  -3  14      137.97      113.21     34.97 o 
  -7  -3  14      588.55      633.87     60.91 o 
  -6  -3  14     1586.00     1675.62    115.28 o 
  -5  -3  14       10.48        0.00     20.18 o 
  -4  -3  14      982.57     1065.63     64.19 o 
  -3  -3  14     1265.30     1254.19     63.10 o 
  -2  -3  14        1.96       11.31     20.92 o 
  -1  -3  14      294.39      295.90     34.47 o 
   0  -3  14      385.12      373.94     36.38 o 
   1  -3  14       22.84       29.75     25.75 o 
   2  -3  14     1299.81     1360.21    105.18 o 
   3  -3  14      206.39      160.96     37.34 o 
   4  -3  14      462.22      491.35     55.39 o 
   5  -3  14      723.36      875.36     70.69 o 
  -9  -2  14      610.88      661.17     60.78 o 
  -8  -2  14        6.97        0.00     23.09 o 
  -7  -2  14      650.28      797.81     64.06 o 
  -6  -2  14      263.02      241.19     33.73 o 
  -5  -2  14      627.56      651.29     46.26 o 
  -4  -2  14      935.73      955.55     74.37 o 
  -3  -2  14      513.78      438.66     44.09 o 
  -2  -2  14      442.52      358.40     45.43 o 
  -1  -2  14     1908.26     1844.45     67.46 o 
   0  -2  14        6.94        1.92     16.71 o 
   1  -2  14     1860.98     1810.14     67.79 o 
   2  -2  14      990.61      932.47     65.62 o 
   3  -2  14      133.64       97.92     30.63 o 
   4  -2  14      627.06      626.35     78.37 o 
   5  -2  14      307.12      323.44     98.99 o 
  -9  -1  14       97.48       60.73     28.71 o 
  -8  -1  14      365.18      394.58     45.36 o 
  -7  -1  14      901.13      952.47     64.96 o 
  -6  -1  14      144.95       98.35     22.95 o 
  -5  -1  14     2288.21     2161.27    163.49 o 
  -4  -1  14     1343.00     1331.88     56.06 o 
  -3  -1  14      132.63      130.96     24.67 o 
  -2  -1  14     2764.58     2884.70    113.31 o 
  -1  -1  14      265.81      286.31     31.06 o 
   0  -1  14     1361.19     1218.25     47.27 o 
   1  -1  14      876.78      852.36     60.92 o 
   2  -1  14      135.15       86.89     54.99 o 
   3  -1  14      243.05      237.35     43.65 o 
   4  -1  14      370.59      407.79     90.40 o 
   5  -1  14        0.19       49.22     28.18 o 
 -10   0  14      277.45      279.02     46.75 o 
  -9   0  14      124.53       79.92     97.61 o 
  -8   0  14      640.88      628.34     48.69 o 
  -7   0  14       24.75       45.21     20.84 o 
  -6   0  14     1282.90     1326.72     92.19 o 
  -5   0  14     1673.01     1694.18     60.71 o 
  -4   0  14       81.28       13.55     16.80 o 
  -3   0  14     1500.94     1582.40     51.68 o 
  -2   0  14      770.84      708.64     57.22 o 
  -1   0  14        1.51       10.31     14.01 o 
   0   0  14      595.93      615.43     50.01 o 
   1   0  14      741.79      719.03     38.69 o 
   2   0  14        2.80        8.24     15.49 o 
   3   0  14      347.51      380.89    104.49 o 
   4   0  14      158.68      133.15     34.14 o 
 -10   1  14        5.39        0.00     16.44 o 
  -9   1  14      818.71      708.29     45.01 o 
  -8   1  14      518.38      525.42     46.40 o 
  -7   1  14      505.61      538.15     39.51 o 
  -6   1  14     2822.80     2790.42     77.30 o 
  -5   1  14      175.16      151.97     34.66 o 
  -4   1  14      250.24      273.70     27.58 o 
  -3   1  14     1261.01     1246.18     50.34 o 
  -2   1  14      113.11       81.67     17.66 o 
  -1   1  14      713.51      722.11     41.97 o 
   0   1  14      430.21      441.96     31.31 o 
   1   1  14        2.30        0.00     13.79 o 
   2   1  14      214.12      220.83     25.12 o 
   3   1  14      226.58      197.18     35.53 o 
   4   1  14        0.14        0.00     31.28 o 
 -11   2  14       75.65       68.06     65.99 o 
 -10   2  14      492.47      516.26     28.87 o 
  -9   2  14      884.58      926.19     39.64 o 
  -8   2  14       15.11        0.00     12.72 o 
  -7   2  14     1979.95     2064.52     94.83 o 
  -6   2  14      893.47      911.85     64.09 o 
  -5   2  14       83.91       89.11     15.18 o 
  -4   2  14      917.07      894.82     35.74 o 
  -3   2  14      493.66      512.88     37.11 o 
  -2   2  14      150.83       94.62     16.86 o 
  -1   2  14      799.85      835.64     37.76 o 
   0   2  14      277.03      222.29     23.44 o 
   1   2  14       92.59      140.04     20.65 o 
   2   2  14      574.57      513.26     38.30 o 
   3   2  14       73.00       40.44     17.96 o 
 -11   3  14      105.98        0.00     60.49 o 
 -10   3  14     1142.30     1365.23    134.05 o 
  -9   3  14      269.52      338.22     74.24 o 
  -8   3  14      328.58      347.84     70.81 o 
  -7   3  14     1184.70     1328.61     60.97 o 
  -6   3  14      123.24      135.40     26.44 o 
  -5   3  14      135.97      167.65     39.03 o 
  -4   3  14     1246.06     1117.31     53.75 o 
  -3   3  14       88.08       64.93     14.89 o 
  -2   3  14      902.39      966.80     38.50 o 
  -1   3  14      783.22      797.19     51.99 o 
   0   3  14        3.68        0.00     13.91 o 
   1   3  14      373.12      416.41     36.81 o 
   2   3  14      208.17      176.06     25.40 o 
 -11   4  14      540.42      535.51     98.30 o 
 -10   4  14      651.75      765.11    103.11 o 
  -9   4  14       10.11        0.00     37.12 o 
  -8   4  14      871.94      837.29     96.93 o 
  -7   4  14      494.48      520.24     41.92 o 
  -6   4  14      247.71      259.20     42.78 o 
  -5   4  14     1093.50     1144.98     77.22 o 
  -4   4  14      768.88      655.16     44.77 o 
  -3   4  14      272.38      290.12     32.33 o 
  -2   4  14     1085.68     1144.88    104.27 o 
  -1   4  14       46.69       36.06     22.77 o 
   0   4  14      264.23      301.18     36.61 o 
   1   4  14      213.99      228.92     34.53 o 
   2   4  14        0.12        1.82     17.32 o 
 -11   5  14      686.40      803.93    123.05 o 
 -10   5  14      142.31      221.35     65.99 o 
  -9   5  14      129.46      100.36     48.81 o 
  -8   5  14     1063.62     1165.58     93.83 o 
  -7   5  14      216.39      228.92     32.89 o 
  -6   5  14      567.11      579.08     42.44 o 
  -5   5  14     1179.46     1202.24     72.41 o 
  -4   5  14       26.40       23.51     18.28 o 
  -3   5  14      517.40      670.70     47.09 o 
  -2   5  14      151.57      116.13     28.85 o 
  -1   5  14       42.28       52.59     23.36 o 
   0   5  14      244.68      306.26     35.82 o 
   1   5  14       54.89       58.13     32.50 o 
 -10   6  14        8.01       29.56     46.06 o 
  -9   6  14     1128.65     1306.48    146.77 o 
  -8   6  14      364.72      383.31     51.95 o 
  -7   6  14      440.28      462.62     41.24 o 
  -6   6  14      356.06      354.13     36.14 o 
  -5   6  14      103.80       79.99     22.94 o 
  -4   6  14      163.71       95.29     25.50 o 
  -3   6  14      335.61      436.79     43.00 o 
  -2   6  14       12.80        0.00     18.20 o 
  -1   6  14      209.36      207.81     33.02 o 
 -10   7  14      549.23      650.88     57.73 o 
  -9   7  14      460.46      397.85     52.95 o 
  -8   7  14        0.78        0.00     26.72 o 
  -7   7  14      330.71      331.46     72.72 o 
  -6   7  14      199.73      189.28     29.61 o 
  -5   7  14       21.24       29.30     21.38 o 
  -4   7  14      317.75      316.35     36.17 o 
  -3   7  14       11.59        0.00     18.58 o 
  -2   7  14       59.75       79.21     25.87 o 
  -9   8  14       95.74       93.83     38.15 o 
  -8   8  14      211.90      248.38    104.15 o 
  -7   8  14      194.37      179.21     33.26 o 
  -6   8  14        1.55        0.00     17.98 o 
  -5   8  14      130.55      166.31     30.60 o 
  -4   8  14      180.87      182.44     31.36 o 
  -2  -7  15      383.04      361.94     55.25 o 
  -1  -7  15      836.99      786.58     57.64 o 
   0  -7  15       35.24        0.00     29.12 o 
   1  -7  15      504.28      606.26     63.32 o 
   2  -7  15      646.55      619.62     63.50 o 
  -4  -6  15      319.90      294.12     40.17 o 
  -3  -6  15       25.87        0.00     26.60 o 
  -2  -6  15     1181.53     1120.97     64.51 o 
  -1  -6  15      344.06      335.90     42.18 o 
   0  -6  15      610.95      576.87     53.66 o 
   1  -6  15      899.41      907.97     59.45 o 
   2  -6  15       62.57       36.88     27.57 o 
   3  -6  15      289.09      320.17     41.29 o 
  -5  -5  15      725.06      682.13     54.86 o 
  -4  -5  15        5.58       19.90     25.31 o 
  -3  -5  15      518.20      566.57     50.33 o 
  -2  -5  15      777.62      799.48     57.27 o 
  -1  -5  15        4.55       29.28     31.22 o 
   0  -5  15     1103.68     1000.95     76.51 o 
   1  -5  15      822.47      693.91    132.67 o 
   2  -5  15        5.36        0.00     23.36 o 
   3  -5  15      427.23      415.76     44.55 o 
   4  -5  15      289.59      277.76     38.78 o 
  -6  -4  15     1013.31      963.39     66.34 o 
  -5  -4  15      174.63      154.98     32.48 o 
  -4  -4  15      228.58      221.27     36.31 o 
  -3  -4  15      922.88      890.13     60.25 o 
  -2  -4  15       18.47       21.17     24.43 o 
  -1  -4  15     1007.33     1011.68     73.77 o 
   0  -4  15      543.55      519.08     58.11 o 
   1  -4  15       54.45       60.59     49.49 o 
   2  -4  15      235.66      274.72     55.68 o 
   3  -4  15      571.01      576.22     62.22 o 
   4  -4  15       42.70       90.12     36.78 o 
  -7  -3  15      733.48      669.20    182.86 o 
  -6  -3  15      815.60      875.94     57.44 o 
  -5  -3  15      101.19      102.79     29.57 o 
  -4  -3  15      663.54      845.47     55.30 o 
  -3  -3  15      478.38      480.47     48.92 o 
  -2  -3  15      197.38      187.50     31.74 o 
  -1  -3  15     2325.56     2381.67     99.89 o 
   0  -3  15     1104.80     1104.55     74.13 o 
   1  -3  15      201.68      280.02     45.57 o 
   2  -3  15     1132.44     1071.45     75.79 o 
   3  -3  15      101.13       52.10     87.30 o 
   4  -3  15      308.22      300.47     58.09 o 
  -8  -2  15      136.17      141.28     74.24 o 
  -7  -2  15      814.05      784.94     66.68 o 
  -6  -2  15      159.26      168.79     30.89 o 
  -5  -2  15      476.78      541.14     49.94 o 
  -4  -2  15     1228.66     1253.07     61.33 o 
  -3  -2  15       77.03       28.25     21.89 o 
  -2  -2  15     1655.99     1905.97     72.12 o 
  -1  -2  15     1443.38     1360.55     61.72 o 
   0  -2  15        0.11        0.00     16.42 o 
   1  -2  15      690.09      812.54     65.38 o 
   2  -2  15      395.87      333.28     46.17 o 
   3  -2  15       53.73       15.12     64.27 o 
   4  -2  15      768.41      758.67     67.00 o 
  -9  -1  15        6.51        0.00     23.72 o 
  -8  -1  15      526.83      536.05     52.88 o 
  -7  -1  15      402.01      374.35     45.27 o 
  -6  -1  15      260.45      215.07     30.96 o 
  -5  -1  15     1146.94     1183.81     60.94 o 
  -4  -1  15      487.30      401.14     64.72 o 
  -3  -1  15      563.42      646.67     44.28 o 
  -2  -1  15     2169.57     2156.97     64.89 o 
  -1  -1  15      175.51      145.32     23.43 o 
   0  -1  15      477.74      475.09     34.96 o 
   1  -1  15     1038.22     1002.49     55.43 o 
   2  -1  15       46.70       25.80     25.71 o 
   3  -1  15      325.02      337.94     46.66 o 
  -9   0  15      153.87      147.47    100.02 o 
  -8   0  15      580.50      548.13     51.56 o 
  -7   0  15       42.45       26.59     20.78 o 
  -6   0  15     1300.91     1335.55     56.10 o 
  -5   0  15     1253.63     1288.47     76.26 o 
  -4   0  15        1.26        0.00     16.35 o 
  -3   0  15     1703.94     1660.72     55.01 o 
  -2   0  15      916.00      918.78     43.48 o 
  -1   0  15      194.91      201.51     24.63 o 
   0   0  15     1169.27     1178.10     48.86 o 
   1   0  15      282.02      289.84     28.52 o 
   2   0  15       57.20       57.92     27.87 o 
   3   0  15      258.66      300.20     56.03 o 
  -9   1  15      900.48      947.01     81.80 o 
  -8   1  15      295.82      297.19     32.15 o 
  -7   1  15      597.86      618.39     42.44 o 
  -6   1  15     1344.62     1317.44     51.77 o 
  -5   1  15       47.45       67.47     34.49 o 
  -4   1  15      671.11      750.11     45.15 o 
  -3   1  15     1016.63      942.95     45.05 o 
  -2   1  15        1.38        0.00     14.29 o 
  -1   1  15      268.74      299.06     26.94 o 
   0   1  15      452.95      511.99     34.44 o 
   1   1  15      128.84      128.94     22.54 o 
   2   1  15      184.80      268.11     41.80 o 
 -10   2  15      762.84      685.37    107.93 o 
  -9   2  15      647.01      609.75     98.99 o 
  -8   2  15      112.61       89.97     14.53 o 
  -7   2  15     1249.37     1199.96     83.52 o 
  -6   2  15      333.51      323.74     23.21 o 
  -5   2  15      131.38      141.31     22.03 o 
  -4   2  15      716.75      735.63     33.35 o 
  -3   2  15      245.35      234.68     22.67 o 
  -2   2  15      125.22      119.88     19.03 o 
  -1   2  15      784.20      768.39     38.52 o 
   0   2  15      146.35      146.88     21.87 o 
   1   2  15      148.61      166.73     35.43 o 
   2   2  15      264.12      324.40     31.57 o 
 -10   3  15      744.19      738.30    109.99 o 
  -9   3  15      147.10      116.18     53.62 o 
  -8   3  15      395.09      336.15     73.55 o 
  -7   3  15      917.66     1008.20     75.27 o 
  -6   3  15        3.81        0.00     19.69 o 
  -5   3  15      464.94      559.73     44.05 o 
  -4   3  15      781.92      732.68     48.89 o 
  -3   3  15       18.47       13.32     17.60 o 
  -2   3  15      454.58      371.78     23.21 o 
  -1   3  15      271.23      290.22     28.68 o 
   0   3  15        0.98        0.20     14.73 o 
   1   3  15      230.95      298.27     38.20 o 
 -10   4  15      581.96      658.56    100.36 o 
  -9   4  15       84.85       38.50     46.06 o 
  -8   4  15      629.08      640.68     93.49 o 
  -7   4  15       93.73       92.43     25.16 o 
  -6   4  15      190.66      212.09     57.93 o 
  -5   4  15      544.19      525.92     43.53 o 
  -4   4  15      186.91      132.76     33.52 o 
  -3   4  15      264.43      324.74     36.33 o 
  -2   4  15      439.16      411.71     39.06 o 
  -1   4  15       18.51       18.40     19.86 o 
   0   4  15      239.25      239.86     34.09 o 
  -9   5  15      220.28      219.29     66.68 o 
  -8   5  15      600.55      585.18     62.17 o 
  -7   5  15        1.88        0.31     23.73 o 
  -6   5  15      882.09     1049.98     58.04 o 
  -5   5  15      588.54      525.46     43.50 o 
  -4   5  15       20.60       26.60     21.02 o 
  -3   5  15      356.61      308.28     35.82 o 
  -2   5  15       98.56       45.77     22.62 o 
  -1   5  15      103.27      114.42     27.85 o 
  -9   6  15      514.87      542.26     64.07 o 
  -8   6  15       39.76       22.72     66.34 o 
  -7   6  15      249.45      278.30     34.65 o 
  -6   6  15      362.53      448.06     42.06 o 
  -5   6  15       51.37       14.66     21.80 o 
  -4   6  15      235.77      190.19     33.00 o 
  -3   6  15       56.25       30.30     23.19 o 
  -2   6  15       24.42       25.23     21.27 o 
  -7   7  15      689.26      691.80     57.42 o 
  -6   7  15       77.27       72.07     25.09 o 
  -5   7  15       64.10       72.48     24.90 o 
  -1  -6  16       15.42        0.34     31.28 o 
   0  -6  16      391.74      346.59     54.71 o 
  -4  -5  16        8.40        0.00     26.09 o 
  -3  -5  16      704.17      739.65     58.26 o 
  -2  -5  16      764.36      670.05     67.83 o 
  -1  -5  16       68.86       51.37     32.28 o 
   0  -5  16     1223.28     1224.14     85.22 o 
   1  -5  16      294.88      323.23     63.59 o 
  -5  -4  16       97.73      118.79     49.94 o 
  -4  -4  16      297.61      343.59     42.38 o 
  -3  -4  16      609.38      543.61     50.15 o 
  -2  -4  16        1.42        0.00     23.99 o 
  -1  -4  16      273.75      412.86     94.52 o 
   0  -4  16      367.48      425.33     55.17 o 
   1  -4  16       27.42       62.99     34.96 o 
   2  -4  16      424.83      533.85     61.94 o 
  -6  -3  16      339.43      295.26     39.91 o 
  -5  -3  16       91.64       80.33     29.13 o 
  -4  -3  16      471.45      570.37     55.69 o 
  -3  -3  16      155.84       92.22     29.63 o 
  -2  -3  16      252.41      288.42     53.72 o 
  -1  -3  16      979.06      884.03     70.36 o 
   0  -3  16      110.19       32.99     30.84 o 
   1  -3  16      397.36      501.33     94.52 o 
   2  -3  16      585.35      590.14     62.45 o 
  -7  -2  16      623.37      610.77     60.79 o 
  -6  -2  16       29.84       33.08     22.84 o 
  -5  -2  16      317.83      350.90     39.96 o 
  -4  -2  16      363.55      407.40     54.55 o 
  -3  -2  16       51.02       20.14     32.94 o 
  -2  -2  16     1269.64     1327.51     64.40 o 
  -1  -2  16      691.88      723.96     62.68 o 
   0  -2  16      115.92       83.05     31.70 o 
   1  -2  16      877.42      944.18     73.10 o 
   2  -2  16      276.74      330.88     50.52 o 
  -7  -1  16      126.48       83.98     31.28 o 
  -6  -1  16      146.99      116.65     27.76 o 
  -5  -1  16      930.22      996.54     59.41 o 
  -4  -1  16      159.72      144.99     27.51 o 
  -3  -1  16      859.10      733.46     49.74 o 
  -2  -1  16     1239.19     1204.74     59.38 o 
  -1  -1  16       60.03       47.49     20.50 o 
   0  -1  16      550.91      614.87     39.74 o 
   1  -1  16      643.94      613.74     60.27 o 
   2  -1  16        1.24        0.00     25.15 o 
  -8   0  16      624.29      645.59     81.12 o 
  -7   0  16        0.73        2.19     22.20 o 
  -6   0  16     1119.61     1117.73     53.61 o 
  -5   0  16      651.59      627.74     42.85 o 
  -4   0  16      101.34       61.24     21.48 o 
  -3   0  16     1150.40     1204.78     50.60 o 
  -2   0  16      329.35      276.94     28.69 o 
  -1   0  16      331.35      336.76     30.51 o 
   0   0  16      776.55      749.77     42.81 o 
   1   0  16       83.43       72.00     24.42 o 
  -8   1  16      137.77       79.16     32.31 o 
  -7   1  16      445.53      463.51     46.75 o 
  -6   1  16     1005.60     1115.04     49.17 o 
  -5   1  16       67.36       55.88     24.03 o 
  -4   1  16      430.57      425.86     30.59 o 
  -3   1  16      451.95      472.85     35.62 o 
  -2   1  16        7.01       11.54     16.18 o 
  -1   1  16      445.35      517.62     35.42 o 
   0   1  16      273.08      257.49     27.81 o 
   1   1  16        6.89        5.46     21.93 o 
  -8   2  16      100.06      119.61     62.56 o 
  -7   2  16      723.74      723.18     98.30 o 
  -6   2  16      262.01      237.77     31.09 o 
  -5   2  16      144.73      184.28     18.97 o 
  -4   2  16      522.40      557.52     30.16 o 
  -3   2  16        3.94        1.50     13.97 o 
  -2   2  16      538.94      572.59     53.48 o 
  -1   2  16      382.24      392.30     62.91 o 
   0   2  16        2.45       19.71     16.56 o 
  -8   3  16      445.20      436.52     81.80 o 
  -7   3  16      531.28      563.00     85.93 o 
  -6   3  16        8.26       55.29     25.11 o 
  -5   3  16      480.74      495.36     57.46 o 
  -4   3  16      147.21      174.12     30.49 o 
  -3   3  16       54.10       61.84     24.44 o 
  -2   3  16      493.52      520.27     26.07 o 
  -1   3  16      219.73      226.32     22.20 o 
  -8   4  16      266.03      265.35     69.43 o 
  -7   4  16       76.36      143.03     80.43 o 
  -6   4  16      134.47      142.94     29.28 o 
  -5   4  16      459.63      536.55     47.23 o 
  -4   4  16       24.14       77.60     24.48 o 
  -3   4  16      381.14      411.61     44.36 o 
  -2   4  16      326.11      275.62     42.60 o 
  -7   5  16       56.59      100.00     27.44 o 
  -6   5  16      545.35      612.55     59.80 o 
  -5   5  16      201.07      222.74     38.72 o 
  -4   5  16       54.69      103.80     26.97 o 
  -3  -3  17      164.18      141.35     33.52 o 
  -2  -3  17      241.74      261.92     44.88 o 
  -1  -3  17      624.24      652.44    122.36 o 
  -4  -2  17      576.56      696.96     74.23 o 
  -3  -2  17       11.24        0.00     22.01 o 
  -2  -2  17      713.84      667.29     50.98 o 
  -1  -2  17      203.20      196.64     85.58 o 
  -5  -1  17      787.72      802.41     67.61 o 
  -4  -1  17       40.25       73.96     25.40 o 
  -3  -1  17      279.85      278.54     35.15 o 
  -2  -1  17      581.66      565.01     79.41 o 
  -1  -1  17        0.17        8.52     20.41 o 
  -6   0  17      786.96      795.79     49.68 o 
  -5   0  17      367.38      370.82     38.15 o 
  -4   0  17      137.68      161.28     29.43 o 
  -3   0  17      834.29      877.04     88.17 o 
  -2   0  17      126.48      106.16     23.26 o 
  -1   0  17      273.16      284.49     30.57 o 
  -6   1  17      734.14      742.65     41.92 o 
  -5   1  17        7.66       16.26     18.56 o 
  -4   1  17      379.15      434.65     32.84 o 
  -3   1  17      432.71      448.50     33.00 o 
  -2   1  17        3.10        3.61     17.15 o 
  -6   2  17      195.07      198.63     40.28 o 
  -5   2  17      190.40      199.58     34.04 o 
  -4   2  17      361.61      390.00     36.81 o 
  -3   2  17       12.66        0.00     14.58 o 
  -5   3  17      267.40      279.15     36.39 o 
                                                 
